# Supplementary material for: Linkage-based ortholog refinement in bacterial pangenomes with CLARC
Source: Nucleic Acids Res. 2025 Jun 20;53(12):gkaf488. doi: 10.1093/nar/gkaf488 (PMC12204703; doi:10.1093/nar/gkaf488)
Supplement: gkaf488_Supplemental_Files [file gkaf488_supplemental_files.zip]

Archive with 2 entries (2 files):
- CLARC_additional_file_2_R1.xlsx
- CLARC_supplementary_R1.pdf
