# Supplementary material for: Linkage-based ortholog refinement in bacterial pangenomes with CLARC
Source: Nucleic Acids Res. 2025 Jun 20;53(12):gkaf488. doi: 10.1093/nar/gkaf488 (PMC12204703; doi:10.1093/nar/gkaf488)
Supplement: gkaf488_Supplemental_Files [file gkaf488_supplemental_files.zip › CLARC_additional_file_2_R1.xlsx]

## Sheet: Southwest US Metadata
Accession Code	Population	Year of Isolation	epoch	PCV7_vaccine_type	serotype	GPSC
ERR907045	Southwest US	1998	E1	VT	9V	6
ERR907046	Southwest US	1998	E1	VT	9V	6
ERR907047	Southwest US	1998	E1	VT	9V	6
ERR907048	Southwest US	1998	E1	NVT	22F	308
ERR907049	Southwest US	1998	E1	NVT	31	57
ERR907050	Southwest US	1998	E1	VT	9V	6
ERR907051	Southwest US	1998	E1	VT	9V	6
ERR907052	Southwest US	1998	E1	NVT	NT	60
ERR907053	Southwest US	1998	E1	VT	23F	7
ERR907054	Southwest US	1998	E1	NVT	13	323
ERR907055	Southwest US	1998	E1	NVT	23B	7
ERR907056	Southwest US	1998	E1	VT	19F	119
ERR907057	Southwest US	1998	E1	NVT	35F	636
ERR907058	Southwest US	1998	E1	VT	23F	7
ERR907059	Southwest US	1998	E1	VT	6A	29
ERR907060	Southwest US	1998	E1	NVT	35B	75
ERR907061	Southwest US	1998	E1	NVT	6E	23
ERR907062	Southwest US	1998	E1	NVT	35F	636
ERR907063	Southwest US	1998	E1	NVT	18B	50
ERR907064	Southwest US	1998	E1	VT	19F	119
ERR907065	Southwest US	1998	E1	NVT	6C	111
ERR907066	Southwest US	1998	E1	NVT	18B	50
ERR907067	Southwest US	1998	E1	NVT	10A	634
ERR907068	Southwest US	1998	E1	VT	19F	119
ERR907069	Southwest US	1998	E1	NVT	6E	23
ERR907070	Southwest US	1998	E1	NVT	6E	23
ERR907071	Southwest US	1998	E1	NVT	9L	644
ERR907072	Southwest US	1998	E1	VT	23F	7
ERR907073	Southwest US	1998	E1	NVT	10A	634
ERR907074	Southwest US	1998	E1	NVT	10A	634
ERR907075	Southwest US	1998	E1	NVT	6C	89
ERR907076	Southwest US	1998	E1	VT	6A	13
ERR907077	Southwest US	1998	E1	VT	19F	633
ERR907078	Southwest US	1998	E1	NVT	35B	75
ERR907079	Southwest US	1998	E1	VT	14	39
ERR907080	Southwest US	1998	E1	NVT	15C	4
ERR907081	Southwest US	1998	E1	VT	14	39
ERR907082	Southwest US	1998	E1	VT	6A	29
ERR907083	Southwest US	1998	E1	VT	4	27
ERR907084	Southwest US	1998	E1	NVT	6E	23
ERR907085	Southwest US	1998	E1	NVT	35F	36
ERR907086	Southwest US	1998	E1	VT	6A	29
ERR907087	Southwest US	1998	E1	NVT	31	57
ERR907088	Southwest US	1998	E1	VT	19F	44
ERR907089	Southwest US	1998	E1	NVT	10A	36
ERR907090	Southwest US	1998	E1	NVT	9L	644
ERR907091	Southwest US	1998	E1	NVT	NT	60
ERR907092	Southwest US	1998	E1	NVT	23B	7
ERR907093	Southwest US	1998	E1	VT	14	39
ERR907094	Southwest US	1998	E1	NVT	17F	49
ERR907095	Southwest US	1998	E1	NVT	13	323
ERR907096	Southwest US	1998	E1	NVT	9L	644
ERR907097	Southwest US	1998	E1	VT	6A	29
ERR907098	Southwest US	1998	E1	NVT	6C	178
ERR907099	Southwest US	1998	E1	NVT	35F	36
ERR907100	Southwest US	1998	E1	NVT	12A	32
ERR907101	Southwest US	1998	E1	NVT	19A	4
ERR907102	Southwest US	1998	E1	NVT	19A	4
ERR907103	Southwest US	1998	E1	NVT	15C	4
ERR907219	Southwest US	1998	E1	NVT	33A	123
ERR907220	Southwest US	1998	E1	NVT	35F	636
ERR907221	Southwest US	1998	E1	NVT	NT	81
ERR907222	Southwest US	1998	E1	NVT	19A	4
ERR907223	Southwest US	1998	E1	VT	9V	6
ERR907224	Southwest US	1998	E1	VT	6A	13
ERR907225	Southwest US	1998	E1	NVT	6E	23
ERR907226	Southwest US	1998	E1	VT	6B	748
ERR907227	Southwest US	1998	E1	NVT	15A	69
ERR907228	Southwest US	1998	E1	NVT	11D	3
ERR907229	Southwest US	1998	E1	NVT	11D	3
ERR907230	Southwest US	1998	E1	NVT	10A	634
ERR907231	Southwest US	1998	E1	NVT	7B	4
ERR907232	Southwest US	1998	E1	NVT	35B	75
ERR907233	Southwest US	1998	E1	NVT	19A	4
ERR907234	Southwest US	1998	E1	VT	23F	7
ERR907235	Southwest US	1998	E1	VT	14	39
ERR907236	Southwest US	1998	E1	NVT	15C	4
ERR907237	Southwest US	1998	E1	VT	9V	6
ERR907238	Southwest US	1998	E1	NVT	15A	69
ERR907239	Southwest US	1998	E1	VT	23F	7
ERR907240	Southwest US	1998	E1	NVT	35B	75
ERR907241	Southwest US	1998	E1	NVT	10A	634
ERR907242	Southwest US	1998	E1	VT	23F	14
ERR907243	Southwest US	1998	E1	VT	6A	29
ERR907441	Southwest US	1998	E1	NVT	22F	308
ERR907442	Southwest US	1998	E1	NVT	35F	636
ERR907443	Southwest US	1998	E1	VT	19F	119
ERR907444	Southwest US	1998	E1	VT	14	39
ERR907445	Southwest US	1998	E1	VT	14	39
ERR907446	Southwest US	1998	E1	VT	14	39
ERR907447	Southwest US	1998	E1	VT	14	39
ERR907448	Southwest US	1998	E1	VT	23F	14
ERR907449	Southwest US	1998	E1	NVT	6C	89
ERR907450	Southwest US	1998	E1	VT	14	39
ERR907451	Southwest US	1998	E1	NVT	18B	50
ERR907452	Southwest US	1998	E1	NVT	16F	156
ERR907453	Southwest US	1998	E1	VT	23F	7
ERR907454	Southwest US	1998	E1	NVT	9L	644
ERR907455	Southwest US	1998	E1	VT	23F	7
ERR907456	Southwest US	1998	E1	NVT	17F	61
ERR907457	Southwest US	1998	E1	VT	23F	7
ERR907458	Southwest US	1998	E1	NVT	6E	23
ERR907459	Southwest US	1998	E1	NVT	6E	23
ERR907460	Southwest US	1998	E1	NVT	6C	13
ERR907461	Southwest US	1998	E1	NVT	21	11
ERR906946	Southwest US	1999	E1	VT	23F	7
ERR907104	Southwest US	1999	E1	VT	4	27
ERR907105	Southwest US	1999	E1	NVT	5	633
ERR907106	Southwest US	1999	E1	NVT	15A	69
ERR907107	Southwest US	1999	E1	VT	19F	633
ERR907108	Southwest US	1999	E1	VT	19F	633
ERR907109	Southwest US	1999	E1	NVT	31	57
ERR907110	Southwest US	1999	E1	NVT	22F	308
ERR907111	Southwest US	1999	E1	VT	9V	6
ERR907112	Southwest US	1999	E1	NVT	1	31
ERR907113	Southwest US	1999	E1	VT	19F	633
ERR907114	Southwest US	1999	E1	NVT	31	57
ERR907115	Southwest US	1999	E1	NVT	17F	49
ERR907116	Southwest US	1999	E1	NVT	35F	636
ERR907117	Southwest US	1999	E1	NVT	31	57
ERR907204	Southwest US	1999	E1	NVT	31	57
ERR907205	Southwest US	1999	E1	VT	19F	18
ERR907206	Southwest US	1999	E1	NVT	15C	4
ERR907207	Southwest US	1999	E1	VT	23F	7
ERR907208	Southwest US	1999	E1	NVT	33F	3
ERR907209	Southwest US	1999	E1	NVT	6E	23
ERR907210	Southwest US	1999	E1	VT	6A	29
ERR907211	Southwest US	1999	E1	VT	6A	29
ERR907212	Southwest US	1999	E1	NVT	1	31
ERR907213	Southwest US	1999	E1	VT	6A	76
ERR907214	Southwest US	1999	E1	NVT	22F	308
ERR907215	Southwest US	1999	E1	VT	6A	13
ERR907216	Southwest US	1999	E1	VT	6A	13
ERR907217	Southwest US	1999	E1	NVT	35B	75
ERR907218	Southwest US	1999	E1	VT	9V	6
ERR907244	Southwest US	1999	E1	NVT	21	11
ERR907245	Southwest US	1999	E1	VT	23F	7
ERR907246	Southwest US	1999	E1	VT	9V	6
ERR907247	Southwest US	1999	E1	VT	14	39
ERR907248	Southwest US	1999	E1	NVT	6E	23
ERR907249	Southwest US	1999	E1	NVT	6C	89
ERR907250	Southwest US	1999	E1	NVT	9L	644
ERR907251	Southwest US	1999	E1	NVT	15A	69
ERR907252	Southwest US	1999	E1	VT	23F	7
ERR907253	Southwest US	1999	E1	NVT	11D	3
ERR907254	Southwest US	1999	E1	VT	6A	29
ERR907255	Southwest US	1999	E1	VT	19F	119
ERR907256	Southwest US	1999	E1	NVT	11D	3
ERR907257	Southwest US	1999	E1	VT	23F	7
ERR907258	Southwest US	1999	E1	VT	23F	7
ERR907259	Southwest US	1999	E1	NVT	11D	3
ERR907260	Southwest US	1999	E1	NVT	6C	13
ERR907261	Southwest US	1999	E1	NVT	3	12
ERR907262	Southwest US	1999	E1	VT	4	27
ERR907263	Southwest US	1999	E1	NVT	35A	630
ERR907264	Southwest US	1999	E1	NVT	15A	69
ERR907265	Southwest US	1999	E1	NVT	34	45
ERR907266	Southwest US	1999	E1	NVT	NT
ERR907267	Southwest US	1999	E1	NVT	23B	7
ERR907268	Southwest US	1999	E1	NVT	23A	7
ERR907269	Southwest US	1999	E1	VT	9V	6
ERR907270	Southwest US	1999	E1	VT	6A	76
ERR907271	Southwest US	1999	E1	NVT	19A	4
ERR907272	Southwest US	1999	E1	VT	4	27
ERR907273	Southwest US	1999	E1	NVT	11D	3
ERR907274	Southwest US	1999	E1	NVT	37	3
ERR907275	Southwest US	1999	E1	VT	6A	64
ERR907276	Southwest US	1999	E1	NVT	6C	111
ERR907277	Southwest US	1999	E1	NVT	6E	23
ERR907278	Southwest US	1999	E1	VT	19F	633
ERR907279	Southwest US	1999	E1	NVT	35B	75
ERR907280	Southwest US	1999	E1	NVT	23A	7
ERR907281	Southwest US	1999	E1	VT	23F	7
ERR907282	Southwest US	1999	E1	NVT	22A	19
ERR907283	Southwest US	1999	E1	NVT	NT	60
ERR907284	Southwest US	1999	E1	NVT	22A	19
ERR907285	Southwest US	1999	E1	NVT	7B	4
ERR907286	Southwest US	1999	E1	NVT	8	98
ERR907287	Southwest US	1999	E1	NVT	22F	308
ERR907288	Southwest US	1999	E1	VT	14	39
ERR907289	Southwest US	1999	E1	NVT	6C	178
ERR907376	Southwest US	1999	E1	VT	6A	13
ERR907377	Southwest US	1999	E1	VT	19F	119
ERR907379	Southwest US	1999	E1	VT	4	27
ERR907380	Southwest US	1999	E1	NVT	16F	46
ERR907381	Southwest US	1999	E1	NVT	35A	630
ERR907382	Southwest US	1999	E1	VT	6A	29
ERR907383	Southwest US	1999	E1	NVT	20	172
ERR907384	Southwest US	1999	E1	NVT	35A	630
ERR907385	Southwest US	1999	E1	NVT	35B	75
ERR907386	Southwest US	1999	E1	VT	23F	7
ERR907387	Southwest US	1999	E1	NVT	15C	4
ERR907388	Southwest US	1999	E1	NVT	6C	89
ERR907389	Southwest US	1999	E1	NVT	15C	4
ERR907390	Southwest US	1999	E1	VT	6A	29
ERR907391	Southwest US	1999	E1	NVT	5	18
ERR907392	Southwest US	1999	E1	NVT	11D	3
ERR907393	Southwest US	1999	E1	VT	14	39
ERR907394	Southwest US	1999	E1	VT	14	904;9
ERR907395	Southwest US	1999	E1	NVT	19A	4
ERR907396	Southwest US	1999	E1	NVT	19A	4
ERR907397	Southwest US	1999	E1	VT	23F	14
ERR907398	Southwest US	1999	E1	NVT	19A	4
ERR907399	Southwest US	1999	E1	NVT	19A	4
ERR907400	Southwest US	1999	E1	NVT	6C	13
ERR907401	Southwest US	1999	E1	NVT	NT	60
ERR907402	Southwest US	1999	E1	NVT	35B	75
ERR907403	Southwest US	1999	E1	VT	23F	14
ERR907404	Southwest US	1999	E1	NVT	7A	15
ERR907405	Southwest US	1999	E1	NVT	34	45
ERR907406	Southwest US	1999	E1	VT	6A	29
ERR907407	Southwest US	1999	E1	NVT	35F	636
ERR907408	Southwest US	1999	E1	VT	6A	29
ERR907425	Southwest US	1999	E1	NVT	23B	7
ERR907426	Southwest US	1999	E1	NVT	31	57
ERR907427	Southwest US	1999	E1	NVT	NT	81
ERR907431	Southwest US	1999	E1	VT	14	39
ERR907437	Southwest US	1999	E1	NVT	17F	49
ERR907438	Southwest US	1999	E1	NVT	23B	7
ERR907549	Southwest US	1999	E1	NVT	10A	36
ERR907550	Southwest US	1999	E1	NVT	19A	4
ERR907556	Southwest US	1999	E1	VT	19F	119
ERR907557	Southwest US	1999	E1	NVT	6E	23
ERR907558	Southwest US	1999	E1	VT	23F	7
ERR907559	Southwest US	1999	E1	VT	6A	29
ERR907560	Southwest US	1999	E1	VT	23F	16
ERR907561	Southwest US	1999	E1	NVT	6C	13
ERR907564	Southwest US	1999	E1	VT	6A	29
ERR907565	Southwest US	1999	E1	NVT	10A	634
ERR907569	Southwest US	1999	E1	NVT	15C	4
ERR907570	Southwest US	1999	E1	NVT	11D	3
ERR907571	Southwest US	1999	E1	NVT	11D	3
ERR907572	Southwest US	1999	E1	NVT	16F	156
ERR907573	Southwest US	1999	E1	NVT	10A	326
ERR907574	Southwest US	1999	E1	VT	9V	6
ERR907575	Southwest US	1999	E1	VT	19F	18
ERR907378	Southwest US	2000	E1	NVT	35B	75
ERR907409	Southwest US	2000	E1	VT	4	27
ERR907410	Southwest US	2000	E1	VT	23F	7
ERR907411	Southwest US	2000	E1	NVT	NT	60
ERR907412	Southwest US	2000	E1	NVT	NT	60
ERR907413	Southwest US	2000	E1	VT	9V	6
ERR907414	Southwest US	2000	E1	NVT	23A	7
ERR907415	Southwest US	2000	E1	VT	6A	47
ERR907416	Southwest US	2000	E1	NVT	6C	111
ERR907417	Southwest US	2000	E1	NVT	15C	4
ERR907418	Southwest US	2000	E1	VT	9V	6
ERR907419	Southwest US	2000	E1	NVT	NT
ERR907420	Southwest US	2000	E1	VT	6A	29
ERR907421	Southwest US	2000	E1	VT	6A	29
ERR907422	Southwest US	2000	E1	NVT	6E	23
ERR907423	Southwest US	2000	E1	NVT	35B	59
ERR907424	Southwest US	2000	E1	VT	6A	29
ERR907428	Southwest US	2000	E1	NVT	NT	81
ERR907429	Southwest US	2000	E1	NVT	22F	308
ERR907430	Southwest US	2000	E1	NVT	22F	308
ERR907432	Southwest US	2000	E1	NVT	22A	19
ERR907439	Southwest US	2000	E1	NVT	6C	45
ERR907440	Southwest US	2000	E1	VT	19F	633
ERR907551	Southwest US	2000	E1	NVT	23A	7
ERR907552	Southwest US	2000	E1	NVT	6E	23
ERR907553	Southwest US	2000	E1	NVT	15C	4
ERR907554	Southwest US	2000	E1	VT	23F	7
ERR907555	Southwest US	2000	E1	NVT	17F	49
ERR907562	Southwest US	2000	E1	NVT	23B	7
ERR907563	Southwest US	2000	E1	VT	6A	29
ERR907567	Southwest US	2000	E1	NVT	15A	140
ERR907568	Southwest US	2000	E1	VT	23F	14
ERR907576	Southwest US	2000	E1	NVT	37	3
ERR907577	Southwest US	2000	E1	VT	4	27
ERR907433	Southwest US	2001	E1	NVT	6E	23
ERR907434	Southwest US	2001	E1	NVT	15C	4
ERR907435	Southwest US	2001	E1	NVT	35B	75
ERR907436	Southwest US	2001	E1	VT	9V	6
ERR907463	Southwest US	2006	E2	NVT	6C	111
ERR907464	Southwest US	2006	E2	NVT	22A	19
ERR907467	Southwest US	2006	E2	NVT	38	38
ERR907471	Southwest US	2006	E2	NVT	19A	1
ERR907483	Southwest US	2006	E2	NVT	6C	89
ERR907486	Southwest US	2006	E2	NVT	22F	250
ERR907489	Southwest US	2006	E2	NVT	21	11
ERR907490	Southwest US	2006	E2	NVT	21	11
ERR907492	Southwest US	2006	E2	NVT	3	363
ERR907493	Southwest US	2006	E2	NVT	16F	156
ERR907495	Southwest US	2006	E2	NVT	22A	19
ERR907498	Southwest US	2006	E2	NVT	34	45
ERR907500	Southwest US	2006	E2	NVT	16F	46
ERR907508	Southwest US	2006	E2	NVT	6C	111
ERR907512	Southwest US	2006	E2	NVT	3	12
ERR907513	Southwest US	2006	E2	NVT	6C	111
ERR907518	Southwest US	2006	E2	NVT	22A	19
ERR907519	Southwest US	2006	E2	NVT	22A	19
ERR907522	Southwest US	2006	E2	NVT	15C	11
ERR907524	Southwest US	2006	E2	NVT	35B	75
ERR907528	Southwest US	2006	E2	NVT	6C	89
ERR907529	Southwest US	2006	E2	NVT	6C	89
ERR907530	Southwest US	2006	E2	NVT	35F	36
ERR907532	Southwest US	2006	E2	NVT	35A	630
ERR907534	Southwest US	2006	E2	NVT	11D	3
ERR907535	Southwest US	2006	E2	NVT	17F	61
ERR907537	Southwest US	2006	E2	NVT	6C	13
ERR907538	Southwest US	2006	E2	NVT	6C	13
ERR907541	Southwest US	2006	E2	NVT	6C	13
ERR907546	Southwest US	2006	E2	NVT	15A	140
ERR907578	Southwest US	2006	E2	NVT	11D	3
ERR907579	Southwest US	2006	E2	NVT	21	11
ERR907581	Southwest US	2006	E2	NVT	11D	3
ERR907582	Southwest US	2006	E2	NVT	21	11
ERR907583	Southwest US	2006	E2	NVT	17F	49
ERR907584	Southwest US	2006	E2	NVT	17F	49
ERR907587	Southwest US	2006	E2	NVT	9L	16
ERR907588	Southwest US	2006	E2	NVT	8	98
ERR907589	Southwest US	2006	E2	NVT	21	11
ERR907590	Southwest US	2006	E2	NVT	35A	630
ERR907591	Southwest US	2006	E2	NVT	3	12
ERR907593	Southwest US	2006	E2	NVT	19A	4
ERR907594	Southwest US	2006	E2	NVT	16F	135
ERR907595	Southwest US	2006	E2	VT	19F	633
ERR907601	Southwest US	2006	E2	NVT	23B	7
ERR907602	Southwest US	2006	E2	NVT	23A	5
ERR907604	Southwest US	2006	E2	NVT	31	57
ERR907608	Southwest US	2006	E2	NVT	11D	3
ERR907615	Southwest US	2006	E2	NVT	31	57
ERR907623	Southwest US	2006	E2	NVT	23A	7
ERR907625	Southwest US	2006	E2	NVT	35A	630
ERR907627	Southwest US	2006	E2	NVT	15A	140
ERR907633	Southwest US	2006	E2	VT	19F	633
ERR907640	Southwest US	2006	E2	NVT	21	11
ERR907641	Southwest US	2006	E2	NVT	23B	7
ERR907643	Southwest US	2006	E2	NVT	34	45
ERR907644	Southwest US	2006	E2	NVT	19A	1
ERR907645	Southwest US	2006	E2	NVT	21	11
ERR907646	Southwest US	2006	E2	NVT	10A	634
ERR907648	Southwest US	2006	E2	NVT	15A	140
ERR907649	Southwest US	2006	E2	NVT	15A	140
ERR907650	Southwest US	2006	E2	NVT	35B	75
ERR907652	Southwest US	2006	E2	NVT	11D	3
ERR907655	Southwest US	2006	E2	NVT	22A	19
ERR907658	Southwest US	2006	E2	NVT	12A	32
ERR907659	Southwest US	2006	E2	NVT	1	31
ERR907666	Southwest US	2006	E2	NVT	23B	7
ERR907669	Southwest US	2006	E2	NVT	16F	156
ERR907671	Southwest US	2006	E2	NVT	15A	69
ERR907672	Southwest US	2006	E2	NVT	19A	4
ERR907675	Southwest US	2006	E2	NVT	22A	19
ERR907688	Southwest US	2006	E2	NVT	3	12
ERR907689	Southwest US	2006	E2	NVT	3	12
ERR907690	Southwest US	2006	E2	NVT	6C	23
ERR907693	Southwest US	2006	E2	NVT	23A	5
ERR907865	Southwest US	2006	E2	NVT	23A	5
ERR907885	Southwest US	2006	E2	NVT	6C	89
ERR907886	Southwest US	2006	E2	NVT	34	45
ERR907887	Southwest US	2006	E2	NVT	35A	630
ERR906947	Southwest US	2007	E2	VT	19F	633
ERR907462	Southwest US	2007	E2	NVT	19A	6
ERR907465	Southwest US	2007	E2	NVT	23B	7
ERR907466	Southwest US	2007	E2	NVT	3	12
ERR907468	Southwest US	2007	E2	NVT	23B	7
ERR907469	Southwest US	2007	E2	NVT	15C	4
ERR907470	Southwest US	2007	E2	NVT	34	45
ERR907472	Southwest US	2007	E2	NVT	15C	4
ERR907473	Southwest US	2007	E2	NVT	34	45
ERR907474	Southwest US	2007	E2	NVT	17F	61
ERR907475	Southwest US	2007	E2	NVT	15A	69
ERR907476	Southwest US	2007	E2	NVT	22A	19
ERR907477	Southwest US	2007	E2	NVT	15C	4
ERR907478	Southwest US	2007	E2	NVT	37	123
ERR907479	Southwest US	2007	E2	NVT	6C	13
ERR907480	Southwest US	2007	E2	NVT	15A	69
ERR907481	Southwest US	2007	E2	NVT	15A	69
ERR907482	Southwest US	2007	E2	NVT	3	363
ERR907484	Southwest US	2007	E2	NVT	35A	630
ERR907487	Southwest US	2007	E2	NVT	35B	75
ERR907488	Southwest US	2007	E2	NVT	19A	1
ERR907491	Southwest US	2007	E2	NVT	10A	634
ERR907494	Southwest US	2007	E2	NVT	31	57
ERR907496	Southwest US	2007	E2	NVT	6C	89
ERR907497	Southwest US	2007	E2	NVT	6C	89
ERR907499	Southwest US	2007	E2	NVT	17F	49
ERR907501	Southwest US	2007	E2	NVT	23A	5
ERR907502	Southwest US	2007	E2	NVT	NT	81
ERR907503	Southwest US	2007	E2	NVT	35A	630
ERR907504	Southwest US	2007	E2	NVT	35A	630
ERR907505	Southwest US	2007	E2	NVT	35B	6
ERR907506	Southwest US	2007	E2	NVT	35B	6
ERR907507	Southwest US	2007	E2	NVT	34	45
ERR907509	Southwest US	2007	E2	NVT	17F	61
ERR907510	Southwest US	2007	E2	NVT	17F	61
ERR907511	Southwest US	2007	E2	NVT	16F	156
ERR907514	Southwest US	2007	E2	NVT	34	45
ERR907515	Southwest US	2007	E2	NVT	6C	89
ERR907516	Southwest US	2007	E2	NVT	35B	6
ERR907517	Southwest US	2007	E2	NVT	23B	7
ERR907520	Southwest US	2007	E2	NVT	22A	19
ERR907521	Southwest US	2007	E2	NVT	16F	156
ERR907523	Southwest US	2007	E2	NVT	37	3
ERR907525	Southwest US	2007	E2	NVT	23B	685
ERR907526	Southwest US	2007	E2	NVT	5	685
ERR907527	Southwest US	2007	E2	NVT	23A	7
ERR907531	Southwest US	2007	E2	NVT	35B	75
ERR907533	Southwest US	2007	E2	NVT	34	45
ERR907536	Southwest US	2007	E2	NVT	34	45
ERR907539	Southwest US	2007	E2	NVT	11D	3
ERR907540	Southwest US	2007	E2	VT	19F	44
ERR907542	Southwest US	2007	E2	NVT	19A	4
ERR907543	Southwest US	2007	E2	NVT	35F	36
ERR907544	Southwest US	2007	E2	NVT	34	45
ERR907545	Southwest US	2007	E2	VT	19F	44
ERR907547	Southwest US	2007	E2	NVT	35F	36
ERR907580	Southwest US	2007	E2	NVT	NT	81
ERR907585	Southwest US	2007	E2	NVT	15A	69
ERR907586	Southwest US	2007	E2	NVT	15A	69
ERR907592	Southwest US	2007	E2	NVT	17F	61
ERR907596	Southwest US	2007	E2	NVT	NT	81
ERR907597	Southwest US	2007	E2	NVT	NT	81
ERR907598	Southwest US	2007	E2	NVT	21	11
ERR907599	Southwest US	2007	E2	NVT	23A	7
ERR907600	Southwest US	2007	E2	NVT	22A	19
ERR907603	Southwest US	2007	E2	NVT	22A	19
ERR907605	Southwest US	2007	E2	NVT	16F	268
ERR907606	Southwest US	2007	E2	NVT	16F	268
ERR907607	Southwest US	2007	E2	NVT	16F	268
ERR907609	Southwest US	2007	E2	NVT	35B	75
ERR907610	Southwest US	2007	E2	NVT	35B	75
ERR907611	Southwest US	2007	E2	NVT	NT	81
ERR907612	Southwest US	2007	E2	NVT	31	57
ERR907613	Southwest US	2007	E2	NVT	11D	3
ERR907614	Southwest US	2007	E2	NVT	NT	81
ERR907616	Southwest US	2007	E2	NVT	35F	36
ERR907617	Southwest US	2007	E2	NVT	22A	19
ERR907618	Southwest US	2007	E2	NVT	22A	19
ERR907619	Southwest US	2007	E2	NVT	17F	61
ERR907620	Southwest US	2007	E2	NVT	10B	36
ERR907621	Southwest US	2007	E2	NVT	23B	7
ERR907622	Southwest US	2007	E2	NVT	35F	36
ERR907624	Southwest US	2007	E2	NVT	35F	36
ERR907626	Southwest US	2007	E2	NVT	23B	7
ERR907628	Southwest US	2007	E2	NVT	22A	19
ERR907629	Southwest US	2007	E2	VT	19F	119
ERR907630	Southwest US	2007	E2	NVT	22A	19
ERR907631	Southwest US	2007	E2	VT	19F	119
ERR907632	Southwest US	2007	E2	NVT	17F	61
ERR907634	Southwest US	2007	E2	NVT	7B	4
ERR907635	Southwest US	2007	E2	NVT	7B	4
ERR907636	Southwest US	2007	E2	NVT	22A	19
ERR907637	Southwest US	2007	E2	VT	9V	6
ERR907638	Southwest US	2007	E2	NVT	12B	32
ERR907639	Southwest US	2007	E2	NVT	19A	4
ERR907642	Southwest US	2007	E2	NVT	22A	19
ERR907647	Southwest US	2007	E2	NVT	6C	13
ERR907651	Southwest US	2007	E2	NVT	15C	4
ERR907653	Southwest US	2007	E2	NVT	37	3
ERR907654	Southwest US	2007	E2	NVT	21	11
ERR907656	Southwest US	2007	E2	NVT	35B	75
ERR907657	Southwest US	2007	E2	NVT	17F	61
ERR907660	Southwest US	2007	E2	NVT	16F	268
ERR907661	Southwest US	2007	E2	NVT	22A	19
ERR907662	Southwest US	2007	E2	NVT	15A	140
ERR907663	Southwest US	2007	E2	NVT	15A	140
ERR907664	Southwest US	2007	E2	VT	19F	119
ERR907665	Southwest US	2007	E2	NVT	10B	36
ERR907667	Southwest US	2007	E2	NVT	10F	686
ERR907668	Southwest US	2007	E2	NVT	11D	3
ERR907670	Southwest US	2007	E2	NVT	16F	156
ERR907673	Southwest US	2007	E2	NVT	33A	3
ERR907674	Southwest US	2007	E2	NVT	7C	18
ERR907676	Southwest US	2007	E2	NVT	6C	111
ERR907677	Southwest US	2007	E2	NVT	1	31
ERR907678	Southwest US	2007	E2	NVT	35A	630
ERR907679	Southwest US	2007	E2	NVT	11D	3
ERR907680	Southwest US	2007	E2	NVT	35B	59
ERR907681	Southwest US	2007	E2	NVT	34	45
ERR907682	Southwest US	2007	E2	NVT	22A	19
ERR907683	Southwest US	2007	E2	NVT	38	38
ERR907684	Southwest US	2007	E2	NVT	31	57
ERR907685	Southwest US	2007	E2	NVT	21	11
ERR907686	Southwest US	2007	E2	NVT	23A	5
ERR907687	Southwest US	2007	E2	NVT	21	11
ERR907691	Southwest US	2007	E2	NVT	NT	81
ERR907692	Southwest US	2007	E2	NVT	NT	81
ERR907694	Southwest US	2007	E2	NVT	11D	3
ERR907695	Southwest US	2007	E2	NVT	19A	4
ERR907696	Southwest US	2007	E2	NVT	21	11
ERR907697	Southwest US	2007	E2	NVT	19A	4
ERR907698	Southwest US	2007	E2	NVT	22A	19
ERR907699	Southwest US	2007	E2	NVT	22F	308
ERR907700	Southwest US	2007	E2	NVT	31	57
ERR907701	Southwest US	2007	E2	NVT	6C	13
ERR907702	Southwest US	2007	E2	NVT	23A	5
ERR907703	Southwest US	2007	E2	NVT	12B	32
ERR907704	Southwest US	2007	E2	NVT	19A	4
ERR907705	Southwest US	2007	E2	NVT	6C	89
ERR907706	Southwest US	2007	E2	NVT	11D	3
ERR907707	Southwest US	2007	E2	NVT	17F	61
ERR907708	Southwest US	2007	E2	NVT	11D	3
ERR907709	Southwest US	2007	E2	NVT	23A	5
ERR907710	Southwest US	2007	E2	NVT	23A	5
ERR907711	Southwest US	2007	E2	NVT	16F	135
ERR907712	Southwest US	2007	E2	VT	6A	13
ERR907713	Southwest US	2007	E2	NVT	19A	4
ERR907714	Southwest US	2007	E2	NVT	10A	36
ERR907715	Southwest US	2007	E2	NVT	35B	6
ERR907716	Southwest US	2007	E2	NVT	22A	19
ERR907717	Southwest US	2007	E2	NVT	23A	5
ERR907718	Southwest US	2007	E2	NVT	17F	61
ERR907719	Southwest US	2007	E2	NVT	6C	13
ERR907720	Southwest US	2007	E2	NVT	11D	3
ERR907721	Southwest US	2007	E2	NVT	23B	7
ERR907722	Southwest US	2007	E2	NVT	22A	19
ERR907723	Southwest US	2007	E2	NVT	19A	4
ERR907724	Southwest US	2007	E2	NVT	12A	32
ERR907725	Southwest US	2007	E2	NVT	15C	4
ERR907726	Southwest US	2007	E2	NVT	11D	3
ERR907727	Southwest US	2007	E2	NVT	6C	111
ERR907728	Southwest US	2007	E2	NVT	15A	140
ERR907729	Southwest US	2007	E2	NVT	6C	111
ERR907730	Southwest US	2007	E2	NVT	16F	156
ERR907731	Southwest US	2007	E2	NVT	23A	5
ERR907732	Southwest US	2007	E2	NVT	11D	3
ERR907733	Southwest US	2007	E2	NVT	22F	308
ERR907734	Southwest US	2007	E2	NVT	23A	7
ERR907735	Southwest US	2007	E2	NVT	15A	140
ERR907736	Southwest US	2007	E2	NVT	34	45
ERR907737	Southwest US	2007	E2	NVT	23B	7
ERR907738	Southwest US	2007	E2	NVT	23B	7
ERR907739	Southwest US	2007	E2	NVT	31	57
ERR907740	Southwest US	2007	E2	NVT	23B	7
ERR907741	Southwest US	2007	E2	NVT	35F	636
ERR907742	Southwest US	2007	E2	NVT	34	45
ERR907743	Southwest US	2007	E2	NVT	6C	13
ERR907744	Southwest US	2007	E2	NVT	35F	636
ERR907745	Southwest US	2007	E2	NVT	19A	4
ERR907746	Southwest US	2007	E2	VT	19F	119
ERR907747	Southwest US	2007	E2	NVT	35B	75
ERR907748	Southwest US	2007	E2	NVT	15A	140
ERR907749	Southwest US	2007	E2	NVT	15A	140
ERR907750	Southwest US	2007	E2	NVT	37	3
ERR907751	Southwest US	2007	E2	NVT	7A	15
ERR907752	Southwest US	2007	E2	NVT	15A	140
ERR907753	Southwest US	2007	E2	NVT	NT
ERR907754	Southwest US	2007	E2	NVT	NT
ERR907755	Southwest US	2007	E2	NVT	15B	4
ERR907756	Southwest US	2007	E2	NVT	34	45
ERR907757	Southwest US	2007	E2	NVT	6C	89
ERR907758	Southwest US	2007	E2	NVT	23B	7
ERR907759	Southwest US	2007	E2	NVT	35B	59
ERR907760	Southwest US	2007	E2	NVT	19A	1
ERR907761	Southwest US	2007	E2	NVT	35B	59
ERR907762	Southwest US	2007	E2	NVT	19A	1
ERR907763	Southwest US	2007	E2	NVT	23B	7
ERR907764	Southwest US	2007	E2	NVT	16F	156
ERR907765	Southwest US	2007	E2	NVT	35B	75
ERR907766	Southwest US	2007	E2	NVT	35B	75
ERR907767	Southwest US	2007	E2	NVT	31	57
ERR907768	Southwest US	2007	E2	NVT	35F	636
ERR907769	Southwest US	2007	E2	NVT	35B	59
ERR907770	Southwest US	2007	E2	NVT	11D	3
ERR907771	Southwest US	2007	E2	NVT	22A	19
ERR907772	Southwest US	2007	E2	NVT	19A	4
ERR907773	Southwest US	2007	E2	NVT	19A	4
ERR907774	Southwest US	2007	E2	NVT	9L	16
ERR907775	Southwest US	2007	E2	NVT	7B	4
ERR907776	Southwest US	2007	E2	NVT	16F	156
ERR907777	Southwest US	2007	E2	NVT	6C	89
ERR907778	Southwest US	2007	E2	NVT	15C	4
ERR907780	Southwest US	2007	E2	NVT	6C	89
ERR907782	Southwest US	2007	E2	NVT	6C	89
ERR907783	Southwest US	2007	E2	NVT	17F	61
ERR907784	Southwest US	2007	E2	NVT	15C	131
ERR907785	Southwest US	2007	E2	NVT	35F	36
ERR907786	Southwest US	2007	E2	NVT	3	363
ERR907787	Southwest US	2007	E2	NVT	22A	19
ERR907788	Southwest US	2007	E2	NVT	19A	4
ERR907789	Southwest US	2007	E2	NVT	19A	4
ERR907790	Southwest US	2007	E2	NVT	23B	5
ERR907791	Southwest US	2007	E2	NVT	6C	89
ERR907792	Southwest US	2007	E2	NVT	6C	89
ERR907793	Southwest US	2007	E2	NVT	34	45
ERR907794	Southwest US	2007	E2	NVT	16F	156
ERR907796	Southwest US	2007	E2	NVT	37	123
ERR907797	Southwest US	2007	E2	NVT	23B	5
ERR907798	Southwest US	2007	E2	NVT	34	45
ERR907799	Southwest US	2007	E2	NVT	37	3
ERR907800	Southwest US	2007	E2	NVT	6C	89
ERR907801	Southwest US	2007	E2	NVT	34	45
ERR907802	Southwest US	2007	E2	NVT	19A	4
ERR907803	Southwest US	2007	E2	NVT	23B	7
ERR907804	Southwest US	2007	E2	NVT	23B	7
ERR907805	Southwest US	2007	E2	NVT	3	12
ERR907806	Southwest US	2007	E2	NVT	1	31
ERR907807	Southwest US	2007	E2	NVT	38	38
ERR907808	Southwest US	2007	E2	NVT	22A	19
ERR907809	Southwest US	2007	E2	NVT	23A	5
ERR907810	Southwest US	2007	E2	NVT	6C	13
ERR907811	Southwest US	2007	E2	NVT	23B	7
ERR907812	Southwest US	2007	E2	NVT	7C	18
ERR907813	Southwest US	2007	E2	NVT	19A	4
ERR907814	Southwest US	2007	E2	NVT	10A	36
ERR907815	Southwest US	2007	E2	NVT	23A	7
ERR907816	Southwest US	2007	E2	NVT	5	8
ERR907817	Southwest US	2007	E2	NVT	15C	11
ERR907818	Southwest US	2007	E2	NVT	23B	7
ERR907819	Southwest US	2007	E2	NVT	38	38
ERR907820	Southwest US	2007	E2	NVT	35B	6
ERR907821	Southwest US	2007	E2	NVT	35B	6
ERR907822	Southwest US	2007	E2	NVT	35B	6
ERR907823	Southwest US	2007	E2	NVT	10A	36
ERR907824	Southwest US	2007	E2	NVT	19A	4
ERR907825	Southwest US	2007	E2	NVT	12B	32
ERR907826	Southwest US	2007	E2	NVT	16F	156
ERR907827	Southwest US	2007	E2	NVT	15A	140
ERR907828	Southwest US	2007	E2	NVT	37	3
ERR907829	Southwest US	2007	E2	NVT	23A	5
ERR907830	Southwest US	2007	E2	NVT	3	12
ERR907831	Southwest US	2007	E2	NVT	17F	49
ERR907832	Southwest US	2007	E2	NVT	7C	18
ERR907833	Southwest US	2007	E2	NVT	6C	89
ERR907834	Southwest US	2007	E2	NVT	7F	15
ERR907835	Southwest US	2007	E2	NVT	7B	4
ERR907836	Southwest US	2007	E2	NVT	23A	5
ERR907837	Southwest US	2007	E2	NVT	19A	4
ERR907838	Southwest US	2007	E2	NVT	7B	4
ERR907839	Southwest US	2007	E2	NVT	19A	4
ERR907840	Southwest US	2007	E2	NVT	19A	4
ERR907841	Southwest US	2007	E2	NVT	35B	75
ERR907842	Southwest US	2007	E2	NVT	35B	75
ERR907843	Southwest US	2007	E2	NVT	7C	18
ERR907844	Southwest US	2007	E2	NVT	23B	7
ERR907845	Southwest US	2007	E2	NVT	19A	4
ERR907846	Southwest US	2007	E2	NVT	34	45
ERR907847	Southwest US	2007	E2	NVT	23B	7
ERR907848	Southwest US	2007	E2	NVT	19A	4
ERR907849	Southwest US	2007	E2	NVT	23A	5
ERR907850	Southwest US	2007	E2	NVT	35B	59
ERR907851	Southwest US	2007	E2	NVT	35B	59
ERR907852	Southwest US	2007	E2	NVT	23B	7
ERR907853	Southwest US	2007	E2	NVT	6C	89
ERR907854	Southwest US	2007	E2	NVT	31	57
ERR907855	Southwest US	2007	E2	NVT	23B	7
ERR907856	Southwest US	2007	E2	NVT	35A	630
ERR907857	Southwest US	2007	E2	NVT	3	363
ERR907858	Southwest US	2007	E2	NVT	35A	630
ERR907859	Southwest US	2007	E2	NVT	7B	4
ERR907866	Southwest US	2007	E2	NVT	11D	3
ERR907867	Southwest US	2007	E2	NVT	34	45
ERR907868	Southwest US	2007	E2	NVT	34	45
ERR907869	Southwest US	2007	E2	NVT	19A	4
ERR907871	Southwest US	2007	E2	NVT	23A	5
ERR907872	Southwest US	2007	E2	NVT	38	38
ERR907873	Southwest US	2007	E2	NVT	23A	5
ERR907874	Southwest US	2007	E2	NVT	10B	36
ERR907875	Southwest US	2007	E2	NVT	15C	4
ERR907878	Southwest US	2007	E2	NVT	15A	69
ERR907879	Southwest US	2007	E2	NVT	15C	4
ERR907880	Southwest US	2007	E2	NVT	15A	69
ERR907881	Southwest US	2007	E2	NVT	10A	634
ERR907882	Southwest US	2007	E2	NVT	15A	140
ERR907883	Southwest US	2007	E2	NVT	35B	59
ERR907884	Southwest US	2007	E2	NVT	15A	140
ERR907888	Southwest US	2007	E2	NVT	19A	4
ERR907889	Southwest US	2007	E2	NVT	35B	75
ERR907779	Southwest US	2008	E2	NVT	15A	749
ERR907781	Southwest US	2008	E2	NVT	10F	686
ERR907795	Southwest US	2008	E2	NVT	22A	19
ERR907860	Southwest US	2008	E2	NVT	19A	4
ERR907861	Southwest US	2008	E2	NVT	35B	6
ERR907862	Southwest US	2008	E2	NVT	37	123
ERR907863	Southwest US	2008	E2	NVT	35B	59
ERR907864	Southwest US	2008	E2	NVT	35B	6
ERR907870	Southwest US	2008	E2	NVT	17F	61
ERR907876	Southwest US	2008	E2	NVT	22A	19
ERR907877	Southwest US	2008	E2	NVT	19A	4
ERR906949	Southwest US	2010	E3	NVT	NT	81
ERR906950	Southwest US	2010	E3	NVT	19A	1
ERR906951	Southwest US	2010	E3	NVT	23B	7
ERR906952	Southwest US	2010	E3	NVT	15A	140
ERR906953	Southwest US	2010	E3	NVT	19A	4
ERR906954	Southwest US	2010	E3	NVT	7C	18
ERR906955	Southwest US	2010	E3	NVT	19A	4
ERR906956	Southwest US	2010	E3	NVT	6C	23
ERR906957	Southwest US	2010	E3	NVT	23B	7
ERR906958	Southwest US	2010	E3	NVT	23A	5
ERR906959	Southwest US	2010	E3	NVT	15C	131
ERR906960	Southwest US	2010	E3	NVT	6C	23
ERR906961	Southwest US	2010	E3	NVT	22A	19
ERR906962	Southwest US	2010	E3	NVT	11D	3
ERR906963	Southwest US	2010	E3	NVT	11D	3
ERR906964	Southwest US	2010	E3	NVT	23B	7
ERR906965	Southwest US	2010	E3	NVT	17F	49
ERR906966	Southwest US	2010	E3	NVT	13	323
ERR906967	Southwest US	2010	E3	NVT	6C	23
ERR906989	Southwest US	2010	E3	NVT	35B	59
ERR906990	Southwest US	2010	E3	NVT	23A	5
ERR906991	Southwest US	2010	E3	NVT	17F	61
ERR906992	Southwest US	2010	E3	NVT	15A	904;9
ERR906993	Southwest US	2010	E3	NVT	15A	5
ERR906994	Southwest US	2010	E3	NVT	10A	36
ERR906995	Southwest US	2010	E3	NVT	23B	7
ERR906996	Southwest US	2010	E3	NVT	6C	13
ERR906997	Southwest US	2010	E3	NVT	35B	59
ERR906998	Southwest US	2010	E3	NVT	7B	4
ERR906999	Southwest US	2010	E3	NVT	35B	59
ERR907000	Southwest US	2010	E3	NVT	NT	81
ERR907001	Southwest US	2010	E3	NVT	35B	59
ERR907002	Southwest US	2010	E3	NVT	19A	10
ERR907003	Southwest US	2010	E3	NVT	17F	61
ERR907004	Southwest US	2010	E3	NVT	19A	1
ERR907005	Southwest US	2010	E3	NVT	6C	23
ERR907006	Southwest US	2010	E3	NVT	6C	23
ERR907007	Southwest US	2010	E3	NVT	3	12
ERR907008	Southwest US	2010	E3	NVT	19A	1
ERR907009	Southwest US	2010	E3	NVT	15C	11
ERR907010	Southwest US	2010	E3	NVT	23A	5
ERR907011	Southwest US	2010	E3	NVT	23B	7
ERR907012	Southwest US	2010	E3	NVT	35B	6
ERR907013	Southwest US	2010	E3	NVT	35F	36
ERR907014	Southwest US	2010	E3	NVT	19A	4
ERR907015	Southwest US	2010	E3	NVT	23A	5
ERR907016	Southwest US	2010	E3	NVT	16F	156
ERR907017	Southwest US	2010	E3	NVT	17F	49
ERR907018	Southwest US	2010	E3	NVT	6C	13
ERR907019	Southwest US	2010	E3	NVT	23B	7
ERR907133	Southwest US	2010	E3	NVT	11D	3
ERR907134	Southwest US	2010	E3	NVT	3	363
ERR907135	Southwest US	2010	E3	NVT	11D	3
ERR907136	Southwest US	2010	E3	NVT	11D	3
ERR907137	Southwest US	2010	E3	NVT	15C	6
ERR907138	Southwest US	2010	E3	NVT	22A	19
ERR907139	Southwest US	2010	E3	NVT	19A	4
ERR907140	Southwest US	2010	E3	NVT	19A	4
ERR907141	Southwest US	2010	E3	NVT	23B	7
ERR907142	Southwest US	2010	E3	NVT	23B	7
ERR907143	Southwest US	2010	E3	NVT	NT	81
ERR907144	Southwest US	2010	E3	NVT	6C	23
ERR907145	Southwest US	2010	E3	NVT	15C	4
ERR907146	Southwest US	2010	E3	NVT	23A	5
ERR907147	Southwest US	2010	E3	NVT	22A	19
ERR907148	Southwest US	2010	E3	NVT	NT
ERR907149	Southwest US	2010	E3	NVT	19A	4
ERR907150	Southwest US	2010	E3	NVT	21	11
ERR907151	Southwest US	2010	E3	NVT	11A	269
ERR907152	Southwest US	2010	E3	NVT	19A	1
ERR907153	Southwest US	2010	E3	NVT	34	45
ERR907154	Southwest US	2010	E3	NVT	23B	7
ERR907155	Southwest US	2010	E3	NVT	21	11
ERR907156	Southwest US	2010	E3	NVT	23A	5
ERR907157	Southwest US	2010	E3	NVT	23A	5
ERR907187	Southwest US	2010	E3	NVT	23A	5
ERR907188	Southwest US	2010	E3	NVT	11D	3
ERR907189	Southwest US	2010	E3	NVT	19A	1
ERR907190	Southwest US	2010	E3	NVT	15C	11
ERR907191	Southwest US	2010	E3	NVT	34	45
ERR907192	Southwest US	2010	E3	NVT	34	45
ERR907193	Southwest US	2010	E3	NVT	15C	11
ERR907194	Southwest US	2010	E3	NVT	34	45
ERR907195	Southwest US	2010	E3	NVT	6C	13
ERR907196	Southwest US	2010	E3	NVT	16F	156
ERR907312	Southwest US	2010	E3	NVT	17F	61
ERR907313	Southwest US	2010	E3	NVT	23A	5
ERR907314	Southwest US	2010	E3	NVT	19A	4
ERR907315	Southwest US	2010	E3	NVT	3	12
ERR907316	Southwest US	2010	E3	NVT	17F	61
ERR907317	Southwest US	2010	E3	NVT	7C	18
ERR907318	Southwest US	2010	E3	NVT	15C	4
ERR907319	Southwest US	2010	E3	NVT	NT	60
ERR907320	Southwest US	2010	E3	NVT	6C	13
ERR907321	Southwest US	2010	E3	NVT	19A	4
ERR907322	Southwest US	2010	E3	NVT	6C	23
ERR907323	Southwest US	2010	E3	NVT	15A	140
ERR907324	Southwest US	2010	E3	NVT	15C	4
ERR907325	Southwest US	2010	E3	NVT	35B	75
ERR907326	Southwest US	2010	E3	NVT	22A	19
ERR907327	Southwest US	2010	E3	NVT	16F	156
ERR907328	Southwest US	2010	E3	NVT	15A	140
ERR907329	Southwest US	2010	E3	NVT	NT	81
ERR907330	Southwest US	2010	E3	NVT	15C	4
ERR907331	Southwest US	2010	E3	NVT	3	12
ERR907332	Southwest US	2010	E3	NVT	6C	13
ERR907333	Southwest US	2010	E3	NVT	16F	156
ERR907334	Southwest US	2010	E3	NVT	6C	23
ERR907335	Southwest US	2010	E3	NVT	22A	19
ERR907336	Southwest US	2010	E3	NVT	19A	4
ERR907337	Southwest US	2010	E3	NVT	11D	3
ERR907338	Southwest US	2010	E3	NVT	35B	6
ERR907339	Southwest US	2010	E3	VT	19F	119
ERR907340	Southwest US	2010	E3	NVT	19A	4
ERR907341	Southwest US	2010	E3	NVT	23B	7
ERR907342	Southwest US	2010	E3	NVT	35B	75
ERR907343	Southwest US	2010	E3	NVT	15C	4
ERR907344	Southwest US	2010	E3	NVT	15C	6
ERR907345	Southwest US	2010	E3	NVT	34	45
ERR906968	Southwest US	2011	E3	NVT	38	38
ERR906969	Southwest US	2011	E3	NVT	38	38
ERR906970	Southwest US	2011	E3	NVT	NT	60
ERR906971	Southwest US	2011	E3	NVT	23A	7
ERR906972	Southwest US	2011	E3	NVT	15C	6
ERR906973	Southwest US	2011	E3	NVT	15C	6
ERR906974	Southwest US	2011	E3	NVT	17F	49
ERR906975	Southwest US	2011	E3	NVT	17F	61
ERR906976	Southwest US	2011	E3	NVT	13	323
ERR906977	Southwest US	2011	E3	NVT	35A	630
ERR906978	Southwest US	2011	E3	NVT	23A	5
ERR906979	Southwest US	2011	E3	NVT	10A	634
ERR906980	Southwest US	2011	E3	NVT	31	57
ERR906981	Southwest US	2011	E3	NVT	NT	81
ERR906982	Southwest US	2011	E3	NVT	NT
ERR906983	Southwest US	2011	E3	NVT	NT	81
ERR906984	Southwest US	2011	E3	NVT	35B	6
ERR906985	Southwest US	2011	E3	NVT	23A	5
ERR906986	Southwest US	2011	E3	NVT	15C	11
ERR907020	Southwest US	2011	E3	NVT	15A	140
ERR907021	Southwest US	2011	E3	NVT	35F	36
ERR907022	Southwest US	2011	E3	NVT	3	12
ERR907023	Southwest US	2011	E3	NVT	NT	81
ERR907024	Southwest US	2011	E3	NVT	21	11
ERR907025	Southwest US	2011	E3	NVT	35B	6
ERR907026	Southwest US	2011	E3	NVT	19A	4
ERR907027	Southwest US	2011	E3	NVT	23A	5
ERR907028	Southwest US	2011	E3	NVT	31	57
ERR907029	Southwest US	2011	E3	NVT	23A	5
ERR907030	Southwest US	2011	E3	NVT	17F	61
ERR907031	Southwest US	2011	E3	NVT	35A	630
ERR907032	Southwest US	2011	E3	NVT	31	57
ERR907033	Southwest US	2011	E3	NVT	35B	59
ERR907034	Southwest US	2011	E3	NVT	19A	1
ERR907035	Southwest US	2011	E3	NVT	10B	36
ERR907036	Southwest US	2011	E3	NVT	23B	7
ERR907037	Southwest US	2011	E3	NVT	38	38
ERR907038	Southwest US	2011	E3	NVT	12A	32
ERR907039	Southwest US	2011	E3	NVT	15C	11
ERR907040	Southwest US	2011	E3	NVT	7C	18
ERR907041	Southwest US	2011	E3	NVT	7C	18
ERR907118	Southwest US	2011	E3	NVT	7C	18
ERR907119	Southwest US	2011	E3	NVT	6C	23
ERR907120	Southwest US	2011	E3	NVT	35B	75
ERR907121	Southwest US	2011	E3	NVT	23B	7
ERR907122	Southwest US	2011	E3	NVT	22A	19
ERR907123	Southwest US	2011	E3	NVT	16F	156
ERR907124	Southwest US	2011	E3	NVT	22A	19
ERR907125	Southwest US	2011	E3	NVT	15C	6
ERR907126	Southwest US	2011	E3	NVT	34	45
ERR907127	Southwest US	2011	E3	NVT	22A	19
ERR907158	Southwest US	2011	E3	NVT	15C	4
ERR907159	Southwest US	2011	E3	NVT	15A	69
ERR907160	Southwest US	2011	E3	NVT	7C	18
ERR907161	Southwest US	2011	E3	NVT	23B	7
ERR907162	Southwest US	2011	E3	NVT	7C	18
ERR907163	Southwest US	2011	E3	NVT	7F	32
ERR907164	Southwest US	2011	E3	NVT	7F	32
ERR907165	Southwest US	2011	E3	NVT	15C	6
ERR907166	Southwest US	2011	E3	NVT	15C	6
ERR907167	Southwest US	2011	E3	NVT	16F	156
ERR907168	Southwest US	2011	E3	NVT	15C	4
ERR907169	Southwest US	2011	E3	NVT	35B	6
ERR907170	Southwest US	2011	E3	NVT	23A	5
ERR907171	Southwest US	2011	E3	NVT	15C	11
ERR907172	Southwest US	2011	E3	NVT	34	45
ERR907173	Southwest US	2011	E3	NVT	6C	13
ERR907174	Southwest US	2011	E3	NVT	37	3
ERR907175	Southwest US	2011	E3	NVT	35B	75
ERR907176	Southwest US	2011	E3	NVT	NT	81
ERR907177	Southwest US	2011	E3	NVT	NT	81
ERR907197	Southwest US	2011	E3	NVT	17F	61
ERR907198	Southwest US	2011	E3	NVT	15C	11
ERR907199	Southwest US	2011	E3	NVT	5	18
ERR907200	Southwest US	2011	E3	NVT	15C	131
ERR907201	Southwest US	2011	E3	NVT	5	18
ERR907202	Southwest US	2011	E3	NVT	23A	5
ERR907203	Southwest US	2011	E3	NVT	23B	7
ERR907290	Southwest US	2011	E3	NVT	35F	636
ERR907291	Southwest US	2011	E3	NVT	9L	16
ERR907293	Southwest US	2011	E3	VT	19F	44
ERR907294	Southwest US	2011	E3	NVT	10B	36
ERR907295	Southwest US	2011	E3	NVT	10B	36
ERR907296	Southwest US	2011	E3	NVT	35B	59
ERR907297	Southwest US	2011	E3	NVT	3	12
ERR907298	Southwest US	2011	E3	NVT	15C	131
ERR907299	Southwest US	2011	E3	NVT	31	57
ERR907300	Southwest US	2011	E3	NVT	6C	23
ERR907301	Southwest US	2011	E3	NVT	NT	81
ERR907346	Southwest US	2011	E3	NVT	NT	81
ERR907347	Southwest US	2011	E3	NVT	NT
ERR907348	Southwest US	2011	E3	NVT	34	45
ERR907349	Southwest US	2011	E3	NVT	34	45
ERR907350	Southwest US	2011	E3	NVT	11D	3
ERR907351	Southwest US	2011	E3	NVT	3	12
ERR907352	Southwest US	2011	E3	NVT	23B	7
ERR907353	Southwest US	2011	E3	NVT	22A	19
ERR907354	Southwest US	2011	E3	NVT	16F	156
ERR907355	Southwest US	2011	E3	NVT	7C	18
ERR907356	Southwest US	2011	E3	NVT	7C	18
ERR907357	Southwest US	2011	E3	NVT	35B	59
ERR907358	Southwest US	2011	E3	NVT	34	45
ERR907359	Southwest US	2011	E3	NVT	22A	19
ERR907361	Southwest US	2011	E3	NVT	23B	7
ERR907362	Southwest US	2011	E3	NVT	16F	135
ERR907363	Southwest US	2011	E3	NVT	23B	7
ERR907364	Southwest US	2011	E3	VT	19F	119
ERR907365	Southwest US	2011	E3	NVT	35B	75
ERR907366	Southwest US	2011	E3	NVT	9L	16
ERR907367	Southwest US	2011	E3	NVT	15C	6
ERR907368	Southwest US	2011	E3	NVT	34	45
ERR907369	Southwest US	2011	E3	NVT	35B	59
ERR907370	Southwest US	2011	E3	NVT	15A	904;9
ERR907371	Southwest US	2011	E3	NVT	10A	35
ERR907372	Southwest US	2011	E3	NVT	15C	4
ERR907373	Southwest US	2011	E3	NVT	15C	4
ERR907374	Southwest US	2011	E3	NVT	16F	135
ERR907375	Southwest US	2011	E3	NVT	21	11
ERR906987	Southwest US	2012	E3	NVT	35B	6
ERR906988	Southwest US	2012	E3	NVT	22A	19
ERR907042	Southwest US	2012	E3	NVT	11D	3
ERR907043	Southwest US	2012	E3	NVT	15C	11
ERR907044	Southwest US	2012	E3	NVT	6C	13
ERR907128	Southwest US	2012	E3	NVT	6C	13
ERR907129	Southwest US	2012	E3	NVT	6C	23
ERR907130	Southwest US	2012	E3	VT	19F	119
ERR907131	Southwest US	2012	E3	NVT	21	11
ERR907132	Southwest US	2012	E3	NVT	6C	111
ERR907178	Southwest US	2012	E3	NVT	19A	1
ERR907179	Southwest US	2012	E3	NVT	15A	69
ERR907181	Southwest US	2012	E3	NVT	22A	19
ERR907182	Southwest US	2012	E3	NVT	7C	18
ERR907183	Southwest US	2012	E3	NVT	35B	59
ERR907184	Southwest US	2012	E3	NVT	9L	16
ERR907185	Southwest US	2012	E3	NVT	31	57
ERR907186	Southwest US	2012	E3	NVT	34	45
ERR907302	Southwest US	2012	E3	NVT	31	57
ERR907303	Southwest US	2012	E3	NVT	NT	60
ERR907304	Southwest US	2012	E3	NVT	21	11
ERR907305	Southwest US	2012	E3	NVT	15C	11
ERR907306	Southwest US	2012	E3	NVT	15C	11
ERR907307	Southwest US	2012	E3	NVT	23B	7
ERR907308	Southwest US	2012	E3	NVT	17F	61
ERR907309	Southwest US	2012	E3	NVT	35B	6
ERR907310	Southwest US	2012	E3	NVT	6C	23
ERR907311	Southwest US	2012	E3	NVT	23B	5

## Sheet: All samples
sample	GPSC	Dataset
ERR907202	5	Southwest USA
ERR907790	5	Southwest USA
ERR907501	5	Southwest USA
ERR906993	5	Southwest USA
ERR907836	5	Southwest USA
ERR907156	5	Southwest USA
ERR906978	5	Southwest USA
ERR907849	5	Southwest USA
ERR907311	5	Southwest USA
ERR907797	5	Southwest USA
ERR907693	5	Southwest USA
ERR907829	5	Southwest USA
ERR907187	5	Southwest USA
ERR907709	5	Southwest USA
ERR907313	5	Southwest USA
ERR907871	5	Southwest USA
ERR907686	5	Southwest USA
ERR907710	5	Southwest USA
ERR906958	5	Southwest USA
ERR907702	5	Southwest USA
ERR907170	5	Southwest USA
ERR906985	5	Southwest USA
ERR907157	5	Southwest USA
ERR907029	5	Southwest USA
ERR907146	5	Southwest USA
ERR907731	5	Southwest USA
ERR907010	5	Southwest USA
ERR907717	5	Southwest USA
ERR907873	5	Southwest USA
ERR907602	5	Southwest USA
ERR906990	5	Southwest USA
ERR907865	5	Southwest USA
ERR907027	5	Southwest USA
ERR907015	5	Southwest USA
ERR907809	5	Southwest USA
ERR907541	13	Southwest USA
ERR907561	13	Southwest USA
ERR907128	13	Southwest USA
ERR907460	13	Southwest USA
ERR907647	13	Southwest USA
ERR907376	13	Southwest USA
ERR907195	13	Southwest USA
ERR907538	13	Southwest USA
ERR907260	13	Southwest USA
ERR907537	13	Southwest USA
ERR907479	13	Southwest USA
ERR907743	13	Southwest USA
ERR907044	13	Southwest USA
ERR907018	13	Southwest USA
ERR907320	13	Southwest USA
ERR907173	13	Southwest USA
ERR907215	13	Southwest USA
ERR907216	13	Southwest USA
ERR907701	13	Southwest USA
ERR907332	13	Southwest USA
ERR907076	13	Southwest USA
ERR907719	13	Southwest USA
ERR907810	13	Southwest USA
ERR906996	13	Southwest USA
ERR907400	13	Southwest USA
ERR907224	13	Southwest USA
ERR907712	13	Southwest USA
ERR907055	7	Southwest USA
ERR907455	7	Southwest USA
ERR907811	7	Southwest USA
ERR907141	7	Southwest USA
ERR907307	7	Southwest USA
ERR907386	7	Southwest USA
ERR907257	7	Southwest USA
ERR907740	7	Southwest USA
ERR907203	7	Southwest USA
ERR907245	7	Southwest USA
ERR907517	7	Southwest USA
ERR907363	7	Southwest USA
ERR907361	7	Southwest USA
ERR906971	7	Southwest USA
ERR907058	7	Southwest USA
ERR906957	7	Southwest USA
ERR907465	7	Southwest USA
ERR906951	7	Southwest USA
ERR907734	7	Southwest USA
ERR907554	7	Southwest USA
ERR907053	7	Southwest USA
ERR907551	7	Southwest USA
ERR907453	7	Southwest USA
ERR907738	7	Southwest USA
ERR907803	7	Southwest USA
ERR907121	7	Southwest USA
ERR906995	7	Southwest USA
ERR907011	7	Southwest USA
ERR907425	7	Southwest USA
ERR907666	7	Southwest USA
ERR907527	7	Southwest USA
ERR907234	7	Southwest USA
ERR907341	7	Southwest USA
ERR907804	7	Southwest USA
ERR907818	7	Southwest USA
ERR907852	7	Southwest USA
ERR907410	7	Southwest USA
ERR907599	7	Southwest USA
ERR907758	7	Southwest USA
ERR907763	7	Southwest USA
ERR907847	7	Southwest USA
ERR907558	7	Southwest USA
ERR907267	7	Southwest USA
ERR907815	7	Southwest USA
ERR907281	7	Southwest USA
ERR907641	7	Southwest USA
ERR907623	7	Southwest USA
ERR907207	7	Southwest USA
ERR907621	7	Southwest USA
ERR907154	7	Southwest USA
ERR907601	7	Southwest USA
ERR907468	7	Southwest USA
ERR907036	7	Southwest USA
ERR907562	7	Southwest USA
ERR907072	7	Southwest USA
ERR907844	7	Southwest USA
ERR907626	7	Southwest USA
ERR907737	7	Southwest USA
ERR907258	7	Southwest USA
ERR906946	7	Southwest USA
ERR907855	7	Southwest USA
ERR907092	7	Southwest USA
ERR907721	7	Southwest USA
ERR907438	7	Southwest USA
ERR907239	7	Southwest USA
ERR907457	7	Southwest USA
ERR907414	7	Southwest USA
ERR907280	7	Southwest USA
ERR907252	7	Southwest USA
ERR907268	7	Southwest USA
ERR906964	7	Southwest USA
ERR907019	7	Southwest USA
ERR907352	7	Southwest USA
ERR907142	7	Southwest USA
ERR907161	7	Southwest USA
ERR907582	11	Southwest USA
ERR907645	11	Southwest USA
ERR907817	11	Southwest USA
ERR907522	11	Southwest USA
ERR906986	11	Southwest USA
ERR907024	11	Southwest USA
ERR907685	11	Southwest USA
ERR907654	11	Southwest USA
ERR907150	11	Southwest USA
ERR907490	11	Southwest USA
ERR907155	11	Southwest USA
ERR907589	11	Southwest USA
ERR907640	11	Southwest USA
ERR907039	11	Southwest USA
ERR907009	11	Southwest USA
ERR907687	11	Southwest USA
ERR907696	11	Southwest USA
ERR907461	11	Southwest USA
ERR907198	11	Southwest USA
ERR907579	11	Southwest USA
ERR907171	11	Southwest USA
ERR907489	11	Southwest USA
ERR907043	11	Southwest USA
ERR907304	11	Southwest USA
ERR907244	11	Southwest USA
ERR907190	11	Southwest USA
ERR907193	11	Southwest USA
ERR907131	11	Southwest USA
ERR907598	11	Southwest USA
ERR907305	11	Southwest USA
ERR907375	11	Southwest USA
ERR907306	11	Southwest USA
ERR907651	4	Southwest USA
ERR907222	4	Southwest USA
ERR907542	4	Southwest USA
ERR907755	4	Southwest USA
ERR907206	4	Southwest USA
ERR907593	4	Southwest USA
ERR907695	4	Southwest USA
ERR907321	4	Southwest USA
ERR907080	4	Southwest USA
ERR906955	4	Southwest USA
ERR906998	4	Southwest USA
ERR907569	4	Southwest USA
ERR907775	4	Southwest USA
ERR907772	4	Southwest USA
ERR907875	4	Southwest USA
ERR907639	4	Southwest USA
ERR907869	4	Southwest USA
ERR907845	4	Southwest USA
ERR907372	4	Southwest USA
ERR907145	4	Southwest USA
ERR907848	4	Southwest USA
ERR907813	4	Southwest USA
ERR907395	4	Southwest USA
ERR907399	4	Southwest USA
ERR907389	4	Southwest USA
ERR907824	4	Southwest USA
ERR907879	4	Southwest USA
ERR907672	4	Southwest USA
ERR907860	4	Southwest USA
ERR907324	4	Southwest USA
ERR907802	4	Southwest USA
ERR907101	4	Southwest USA
ERR907231	4	Southwest USA
ERR907773	4	Southwest USA
ERR907477	4	Southwest USA
ERR907168	4	Southwest USA
ERR907840	4	Southwest USA
ERR907139	4	Southwest USA
ERR907330	4	Southwest USA
ERR907396	4	Southwest USA
ERR907343	4	Southwest USA
ERR907704	4	Southwest USA
ERR907271	4	Southwest USA
ERR907550	4	Southwest USA
ERR907634	4	Southwest USA
ERR907236	4	Southwest USA
ERR907158	4	Southwest USA
ERR907285	4	Southwest USA
ERR907835	4	Southwest USA
ERR907877	4	Southwest USA
ERR907387	4	Southwest USA
ERR907336	4	Southwest USA
ERR907839	4	Southwest USA
ERR907713	4	Southwest USA
ERR907553	4	Southwest USA
ERR907417	4	Southwest USA
ERR907888	4	Southwest USA
ERR907014	4	Southwest USA
ERR907026	4	Southwest USA
ERR907373	4	Southwest USA
ERR907472	4	Southwest USA
ERR907398	4	Southwest USA
ERR907725	4	Southwest USA
ERR907434	4	Southwest USA
ERR907789	4	Southwest USA
ERR907745	4	Southwest USA
ERR907723	4	Southwest USA
ERR907469	4	Southwest USA
ERR907103	4	Southwest USA
ERR907859	4	Southwest USA
ERR907778	4	Southwest USA
ERR906953	4	Southwest USA
ERR907318	4	Southwest USA
ERR907140	4	Southwest USA
ERR907314	4	Southwest USA
ERR907102	4	Southwest USA
ERR907635	4	Southwest USA
ERR907697	4	Southwest USA
ERR907340	4	Southwest USA
ERR907233	4	Southwest USA
ERR907837	4	Southwest USA
ERR907149	4	Southwest USA
ERR907838	4	Southwest USA
ERR907788	4	Southwest USA
ERR907690	23	Southwest USA
ERR906967	23	Southwest USA
ERR907209	23	Southwest USA
ERR907433	23	Southwest USA
ERR907248	23	Southwest USA
ERR907310	23	Southwest USA
ERR907458	23	Southwest USA
ERR907422	23	Southwest USA
ERR907070	23	Southwest USA
ERR907084	23	Southwest USA
ERR907005	23	Southwest USA
ERR907119	23	Southwest USA
ERR907144	23	Southwest USA
ERR907225	23	Southwest USA
ERR907129	23	Southwest USA
ERR907069	23	Southwest USA
ERR907557	23	Southwest USA
ERR907459	23	Southwest USA
ERR907322	23	Southwest USA
ERR907006	23	Southwest USA
ERR907277	23	Southwest USA
ERR906960	23	Southwest USA
ERR907334	23	Southwest USA
ERR907300	23	Southwest USA
ERR907061	23	Southwest USA
ERR906956	23	Southwest USA
ERR907552	23	Southwest USA
ERR907259	3	Southwest USA
ERR907732	3	Southwest USA
ERR907581	3	Southwest USA
ERR907135	3	Southwest USA
ERR907570	3	Southwest USA
ERR907337	3	Southwest USA
ERR907350	3	Southwest USA
ERR907042	3	Southwest USA
ERR907228	3	Southwest USA
ERR907578	3	Southwest USA
ERR907770	3	Southwest USA
ERR907576	3	Southwest USA
ERR907539	3	Southwest USA
ERR907571	3	Southwest USA
ERR907706	3	Southwest USA
ERR907720	3	Southwest USA
ERR907652	3	Southwest USA
ERR906962	3	Southwest USA
ERR907679	3	Southwest USA
ERR907133	3	Southwest USA
ERR907274	3	Southwest USA
ERR907608	3	Southwest USA
ERR907613	3	Southwest USA
ERR906963	3	Southwest USA
ERR907392	3	Southwest USA
ERR907229	3	Southwest USA
ERR907726	3	Southwest USA
ERR907708	3	Southwest USA
ERR907253	3	Southwest USA
ERR907694	3	Southwest USA
ERR907256	3	Southwest USA
ERR907136	3	Southwest USA
ERR907828	3	Southwest USA
ERR907866	3	Southwest USA
ERR907208	3	Southwest USA
ERR907668	3	Southwest USA
ERR907273	3	Southwest USA
ERR907534	3	Southwest USA
ERR907188	3	Southwest USA
ERR907002	10	Southwest USA
ERR907152	1	Southwest USA
ERR907488	1	Southwest USA
ERR906950	1	Southwest USA
ERR907004	1	Southwest USA
ERR907178	1	Southwest USA
ERR907644	1	Southwest USA
ERR907034	1	Southwest USA
ERR907762	1	Southwest USA
ERR907189	1	Southwest USA
ERR907760	1	Southwest USA
ERR907471	1	Southwest USA
ERR907008	1	Southwest USA
ERR907793	45	Southwest USA
ERR907186	45	Southwest USA
ERR907345	45	Southwest USA
ERR907514	45	Southwest USA
ERR907736	45	Southwest USA
ERR907126	45	Southwest USA
ERR907868	45	Southwest USA
ERR907194	45	Southwest USA
ERR907470	45	Southwest USA
ERR907742	45	Southwest USA
ERR907172	45	Southwest USA
ERR907507	45	Southwest USA
ERR907358	45	Southwest USA
ERR907886	45	Southwest USA
ERR907498	45	Southwest USA
ERR907153	45	Southwest USA
ERR907405	45	Southwest USA
ERR907756	45	Southwest USA
ERR907348	45	Southwest USA
ERR907536	45	Southwest USA
ERR907846	45	Southwest USA
ERR907681	45	Southwest USA
ERR907798	45	Southwest USA
ERR907473	45	Southwest USA
ERR907191	45	Southwest USA
ERR907349	45	Southwest USA
ERR907544	45	Southwest USA
ERR907643	45	Southwest USA
ERR907801	45	Southwest USA
ERR907265	45	Southwest USA
ERR907368	45	Southwest USA
ERR907439	45	Southwest USA
ERR907533	45	Southwest USA
ERR907867	45	Southwest USA
ERR907192	45	Southwest USA
ERR907125	6	Southwest USA
ERR907047	6	Southwest USA
ERR907137	6	Southwest USA
ERR907246	6	Southwest USA
ERR907820	6	Southwest USA
ERR907111	6	Southwest USA
ERR907505	6	Southwest USA
ERR907169	6	Southwest USA
ERR906987	6	Southwest USA
ERR907338	6	Southwest USA
ERR907864	6	Southwest USA
ERR907637	6	Southwest USA
ERR907462	6	Southwest USA
ERR907165	6	Southwest USA
ERR907436	6	Southwest USA
ERR907344	6	Southwest USA
ERR907269	6	Southwest USA
ERR907051	6	Southwest USA
ERR907413	6	Southwest USA
ERR907218	6	Southwest USA
ERR907045	6	Southwest USA
ERR907309	6	Southwest USA
ERR906973	6	Southwest USA
ERR906972	6	Southwest USA
ERR907237	6	Southwest USA
ERR907012	6	Southwest USA
ERR907861	6	Southwest USA
ERR907821	6	Southwest USA
ERR907516	6	Southwest USA
ERR907166	6	Southwest USA
ERR907715	6	Southwest USA
ERR907418	6	Southwest USA
ERR907050	6	Southwest USA
ERR907367	6	Southwest USA
ERR907574	6	Southwest USA
ERR907046	6	Southwest USA
ERR907025	6	Southwest USA
ERR906984	6	Southwest USA
ERR907822	6	Southwest USA
ERR907223	6	Southwest USA
ERR907506	6	Southwest USA
ERR907832	18	Southwest USA
ERR907812	18	Southwest USA
ERR907355	18	Southwest USA
ERR907391	18	Southwest USA
ERR907201	18	Southwest USA
ERR907843	18	Southwest USA
ERR907182	18	Southwest USA
ERR907575	18	Southwest USA
ERR906954	18	Southwest USA
ERR907040	18	Southwest USA
ERR907041	18	Southwest USA
ERR907205	18	Southwest USA
ERR907199	18	Southwest USA
ERR906992	904;9	Southwest USA
ERR907394	904;9	Southwest USA
ERR907370	904;9	Southwest USA
ERR907359	19	Southwest USA
ERR907636	19	Southwest USA
ERR907326	19	Southwest USA
ERR907808	19	Southwest USA
ERR907122	19	Southwest USA
ERR907520	19	Southwest USA
ERR907335	19	Southwest USA
ERR907771	19	Southwest USA
ERR907630	19	Southwest USA
ERR907698	19	Southwest USA
ERR907722	19	Southwest USA
ERR907655	19	Southwest USA
ERR907495	19	Southwest USA
ERR907124	19	Southwest USA
ERR907682	19	Southwest USA
ERR906961	19	Southwest USA
ERR907282	19	Southwest USA
ERR907618	19	Southwest USA
ERR907716	19	Southwest USA
ERR907642	19	Southwest USA
ERR907353	19	Southwest USA
ERR907876	19	Southwest USA
ERR907464	19	Southwest USA
ERR907661	19	Southwest USA
ERR907617	19	Southwest USA
ERR907432	19	Southwest USA
ERR906988	19	Southwest USA
ERR907181	19	Southwest USA
ERR907519	19	Southwest USA
ERR907795	19	Southwest USA
ERR907476	19	Southwest USA
ERR907603	19	Southwest USA
ERR907628	19	Southwest USA
ERR907138	19	Southwest USA
ERR907518	19	Southwest USA
ERR907675	19	Southwest USA
ERR907127	19	Southwest USA
ERR907147	19	Southwest USA
ERR907600	19	Southwest USA
ERR907787	19	Southwest USA
ERR907284	19	Southwest USA
ERR907774	16	Southwest USA
ERR907291	16	Southwest USA
ERR907560	16	Southwest USA
ERR907184	16	Southwest USA
ERR907366	16	Southwest USA
ERR907587	16	Southwest USA
ERR907494	57	Southwest USA
ERR907700	57	Southwest USA
ERR907615	57	Southwest USA
ERR907299	57	Southwest USA
ERR906980	57	Southwest USA
ERR907185	57	Southwest USA
ERR907032	57	Southwest USA
ERR907109	57	Southwest USA
ERR907767	57	Southwest USA
ERR907302	57	Southwest USA
ERR907604	57	Southwest USA
ERR907854	57	Southwest USA
ERR907612	57	Southwest USA
ERR907049	57	Southwest USA
ERR907204	57	Southwest USA
ERR907028	57	Southwest USA
ERR907426	57	Southwest USA
ERR907114	57	Southwest USA
ERR907684	57	Southwest USA
ERR907117	57	Southwest USA
ERR907739	57	Southwest USA
ERR907087	57	Southwest USA
ERR907294	36	Southwest USA
ERR907874	36	Southwest USA
ERR907624	36	Southwest USA
ERR907547	36	Southwest USA
ERR907021	36	Southwest USA
ERR907099	36	Southwest USA
ERR907530	36	Southwest USA
ERR907549	36	Southwest USA
ERR907814	36	Southwest USA
ERR907089	36	Southwest USA
ERR907543	36	Southwest USA
ERR907785	36	Southwest USA
ERR907714	36	Southwest USA
ERR907622	36	Southwest USA
ERR907035	36	Southwest USA
ERR907665	36	Southwest USA
ERR907013	36	Southwest USA
ERR906994	36	Southwest USA
ERR907823	36	Southwest USA
ERR907616	36	Southwest USA
ERR907295	36	Southwest USA
ERR907620	36	Southwest USA
ERR907085	36	Southwest USA
ERR907524	75	Southwest USA
ERR907841	75	Southwest USA
ERR907402	75	Southwest USA
ERR907842	75	Southwest USA
ERR907656	75	Southwest USA
ERR907078	75	Southwest USA
ERR907217	75	Southwest USA
ERR907385	75	Southwest USA
ERR907342	75	Southwest USA
ERR907232	75	Southwest USA
ERR907487	75	Southwest USA
ERR907747	75	Southwest USA
ERR907365	75	Southwest USA
ERR907766	75	Southwest USA
ERR907610	75	Southwest USA
ERR907609	75	Southwest USA
ERR907889	75	Southwest USA
ERR907325	75	Southwest USA
ERR907060	75	Southwest USA
ERR907378	75	Southwest USA
ERR907279	75	Southwest USA
ERR907435	75	Southwest USA
ERR907175	75	Southwest USA
ERR907531	75	Southwest USA
ERR907765	75	Southwest USA
ERR907240	75	Southwest USA
ERR907650	75	Southwest USA
ERR907120	75	Southwest USA
ERR906983	81	Southwest USA
ERR907691	81	Southwest USA
ERR907023	81	Southwest USA
ERR907221	81	Southwest USA
ERR907000	81	Southwest USA
ERR907329	81	Southwest USA
ERR907176	81	Southwest USA
ERR907143	81	Southwest USA
ERR907427	81	Southwest USA
ERR907177	81	Southwest USA
ERR907428	81	Southwest USA
ERR907611	81	Southwest USA
ERR907346	81	Southwest USA
ERR907597	81	Southwest USA
ERR907580	81	Southwest USA
ERR907692	81	Southwest USA
ERR907301	81	Southwest USA
ERR906981	81	Southwest USA
ERR907596	81	Southwest USA
ERR906949	81	Southwest USA
ERR907614	81	Southwest USA
ERR907502	81	Southwest USA
ERR907592	61	Southwest USA
ERR907632	61	Southwest USA
ERR907718	61	Southwest USA
ERR907456	61	Southwest USA
ERR907657	61	Southwest USA
ERR907030	61	Southwest USA
ERR907474	61	Southwest USA
ERR907619	61	Southwest USA
ERR907312	61	Southwest USA
ERR907509	61	Southwest USA
ERR906991	61	Southwest USA
ERR907197	61	Southwest USA
ERR907870	61	Southwest USA
ERR907003	61	Southwest USA
ERR907707	61	Southwest USA
ERR906975	61	Southwest USA
ERR907535	61	Southwest USA
ERR907783	61	Southwest USA
ERR907510	61	Southwest USA
ERR907308	61	Southwest USA
ERR907316	61	Southwest USA
ERR907584	49	Southwest USA
ERR907831	49	Southwest USA
ERR907017	49	Southwest USA
ERR907499	49	Southwest USA
ERR907555	49	Southwest USA
ERR907094	49	Southwest USA
ERR906965	49	Southwest USA
ERR907583	49	Southwest USA
ERR906974	49	Southwest USA
ERR907437	49	Southwest USA
ERR907115	49	Southwest USA
ERR907483	89	Southwest USA
ERR907780	89	Southwest USA
ERR907792	89	Southwest USA
ERR907075	89	Southwest USA
ERR907249	89	Southwest USA
ERR907515	89	Southwest USA
ERR907388	89	Southwest USA
ERR907833	89	Southwest USA
ERR907782	89	Southwest USA
ERR907705	89	Southwest USA
ERR907496	89	Southwest USA
ERR907800	89	Southwest USA
ERR907791	89	Southwest USA
ERR907528	89	Southwest USA
ERR907777	89	Southwest USA
ERR907853	89	Southwest USA
ERR907757	89	Southwest USA
ERR907449	89	Southwest USA
ERR907885	89	Southwest USA
ERR907529	89	Southwest USA
ERR907497	89	Southwest USA
ERR907591	12	Southwest USA
ERR907512	12	Southwest USA
ERR907297	12	Southwest USA
ERR907466	12	Southwest USA
ERR907022	12	Southwest USA
ERR907007	12	Southwest USA
ERR907261	12	Southwest USA
ERR907830	12	Southwest USA
ERR907689	12	Southwest USA
ERR907351	12	Southwest USA
ERR907688	12	Southwest USA
ERR907331	12	Southwest USA
ERR907805	12	Southwest USA
ERR907315	12	Southwest USA
ERR907764	156	Southwest USA
ERR907794	156	Southwest USA
ERR907670	156	Southwest USA
ERR907669	156	Southwest USA
ERR907016	156	Southwest USA
ERR907333	156	Southwest USA
ERR907826	156	Southwest USA
ERR907196	156	Southwest USA
ERR907776	156	Southwest USA
ERR907511	156	Southwest USA
ERR907521	156	Southwest USA
ERR907327	156	Southwest USA
ERR907730	156	Southwest USA
ERR907123	156	Southwest USA
ERR907452	156	Southwest USA
ERR907493	156	Southwest USA
ERR907572	156	Southwest USA
ERR907354	156	Southwest USA
ERR907167	156	Southwest USA
ERR907749	140	Southwest USA
ERR907882	140	Southwest USA
ERR907323	140	Southwest USA
ERR907752	140	Southwest USA
ERR907662	140	Southwest USA
ERR907020	140	Southwest USA
ERR907884	140	Southwest USA
ERR907663	140	Southwest USA
ERR907748	140	Southwest USA
ERR907567	140	Southwest USA
ERR907546	140	Southwest USA
ERR907735	140	Southwest USA
ERR907728	140	Southwest USA
ERR907827	140	Southwest USA
ERR906952	140	Southwest USA
ERR907648	140	Southwest USA
ERR907328	140	Southwest USA
ERR907649	140	Southwest USA
ERR907627	140	Southwest USA
ERR907421	29	Southwest USA
ERR907424	29	Southwest USA
ERR907564	29	Southwest USA
ERR907420	29	Southwest USA
ERR907390	29	Southwest USA
ERR907254	29	Southwest USA
ERR907408	29	Southwest USA
ERR907563	29	Southwest USA
ERR907086	29	Southwest USA
ERR907382	29	Southwest USA
ERR907406	29	Southwest USA
ERR907082	29	Southwest USA
ERR907059	29	Southwest USA
ERR907210	29	Southwest USA
ERR907211	29	Southwest USA
ERR907243	29	Southwest USA
ERR907559	29	Southwest USA
ERR907097	29	Southwest USA
ERR907264	69	Southwest USA
ERR907585	69	Southwest USA
ERR907880	69	Southwest USA
ERR907475	69	Southwest USA
ERR907671	69	Southwest USA
ERR907238	69	Southwest USA
ERR907878	69	Southwest USA
ERR907480	69	Southwest USA
ERR907251	69	Southwest USA
ERR907481	69	Southwest USA
ERR907586	69	Southwest USA
ERR907159	69	Southwest USA
ERR907179	69	Southwest USA
ERR907227	69	Southwest USA
ERR907106	69	Southwest USA
ERR907001	59	Southwest USA
ERR907680	59	Southwest USA
ERR907296	59	Southwest USA
ERR906997	59	Southwest USA
ERR907883	59	Southwest USA
ERR907423	59	Southwest USA
ERR907850	59	Southwest USA
ERR907369	59	Southwest USA
ERR907851	59	Southwest USA
ERR907759	59	Southwest USA
ERR907761	59	Southwest USA
ERR906989	59	Southwest USA
ERR906999	59	Southwest USA
ERR907769	59	Southwest USA
ERR907357	59	Southwest USA
ERR907183	59	Southwest USA
ERR907033	59	Southwest USA
ERR907863	59	Southwest USA
ERR907339	119	Southwest USA
ERR907130	119	Southwest USA
ERR907064	119	Southwest USA
ERR907443	119	Southwest USA
ERR907056	119	Southwest USA
ERR907255	119	Southwest USA
ERR907746	119	Southwest USA
ERR907631	119	Southwest USA
ERR907556	119	Southwest USA
ERR907664	119	Southwest USA
ERR907068	119	Southwest USA
ERR907364	119	Southwest USA
ERR907377	119	Southwest USA
ERR907629	119	Southwest USA
ERR906977	630	Southwest USA
ERR907858	630	Southwest USA
ERR907381	630	Southwest USA
ERR907484	630	Southwest USA
ERR907503	630	Southwest USA
ERR907031	630	Southwest USA
ERR907625	630	Southwest USA
ERR907504	630	Southwest USA
ERR907856	630	Southwest USA
ERR907887	630	Southwest USA
ERR907384	630	Southwest USA
ERR907532	630	Southwest USA
ERR907678	630	Southwest USA
ERR907590	630	Southwest USA
ERR907263	630	Southwest USA
ERR907163	32	Southwest USA
ERR907100	32	Southwest USA
ERR907164	32	Southwest USA
ERR907724	32	Southwest USA
ERR907038	32	Southwest USA
ERR907638	32	Southwest USA
ERR907825	32	Southwest USA
ERR907658	32	Southwest USA
ERR907703	32	Southwest USA
ERR907444	39	Southwest USA
ERR907450	39	Southwest USA
ERR907079	39	Southwest USA
ERR907447	39	Southwest USA
ERR907235	39	Southwest USA
ERR907288	39	Southwest USA
ERR907431	39	Southwest USA
ERR907446	39	Southwest USA
ERR907393	39	Southwest USA
ERR907247	39	Southwest USA
ERR907093	39	Southwest USA
ERR907081	39	Southwest USA
ERR907445	39	Southwest USA
ERR907213	76	Southwest USA
ERR907270	76	Southwest USA
ERR907568	14	Southwest USA
ERR907448	14	Southwest USA
ERR907242	14	Southwest USA
ERR907397	14	Southwest USA
ERR907403	14	Southwest USA
ERR907872	38	Southwest USA
ERR906968	38	Southwest USA
ERR906969	38	Southwest USA
ERR907683	38	Southwest USA
ERR907037	38	Southwest USA
ERR907467	38	Southwest USA
ERR907819	38	Southwest USA
ERR907807	38	Southwest USA
ERR907409	27	Southwest USA
ERR907104	27	Southwest USA
ERR907083	27	Southwest USA
ERR907577	27	Southwest USA
ERR907272	27	Southwest USA
ERR907379	27	Southwest USA
ERR907262	27	Southwest USA
ERR907415	47	Southwest USA
ERR907605	268	Southwest USA
ERR907607	268	Southwest USA
ERR907660	268	Southwest USA
ERR907606	268	Southwest USA
ERR907230	634	Southwest USA
ERR906979	634	Southwest USA
ERR907881	634	Southwest USA
ERR907073	634	Southwest USA
ERR907074	634	Southwest USA
ERR907241	634	Southwest USA
ERR907646	634	Southwest USA
ERR907491	634	Southwest USA
ERR907565	634	Southwest USA
ERR907067	634	Southwest USA
ERR907276	111	Southwest USA
ERR907463	111	Southwest USA
ERR907132	111	Southwest USA
ERR907508	111	Southwest USA
ERR907729	111	Southwest USA
ERR907727	111	Southwest USA
ERR907513	111	Southwest USA
ERR907065	111	Southwest USA
ERR907676	111	Southwest USA
ERR907416	111	Southwest USA
ERR907290	636	Southwest USA
ERR907062	636	Southwest USA
ERR907116	636	Southwest USA
ERR907744	636	Southwest USA
ERR907768	636	Southwest USA
ERR907442	636	Southwest USA
ERR907057	636	Southwest USA
ERR907220	636	Southwest USA
ERR907407	636	Southwest USA
ERR907741	636	Southwest USA
ERR907107	633	Southwest USA
ERR907595	633	Southwest USA
ERR906947	633	Southwest USA
ERR907440	633	Southwest USA
ERR907278	633	Southwest USA
ERR907108	633	Southwest USA
ERR907113	633	Southwest USA
ERR907077	633	Southwest USA
ERR907105	633	Southwest USA
ERR907633	633	Southwest USA
ERR907451	50	Southwest USA
ERR907063	50	Southwest USA
ERR907066	50	Southwest USA
ERR907293	44	Southwest USA
ERR907545	44	Southwest USA
ERR907540	44	Southwest USA
ERR907088	44	Southwest USA
ERR907283	60	Southwest USA
ERR907052	60	Southwest USA
ERR907319	60	Southwest USA
ERR907303	60	Southwest USA
ERR907401	60	Southwest USA
ERR907411	60	Southwest USA
ERR907091	60	Southwest USA
ERR907412	60	Southwest USA
ERR906970	60	Southwest USA
ERR907430	308	Southwest USA
ERR907429	308	Southwest USA
ERR907441	308	Southwest USA
ERR907214	308	Southwest USA
ERR907110	308	Southwest USA
ERR907733	308	Southwest USA
ERR907287	308	Southwest USA
ERR907048	308	Southwest USA
ERR907699	308	Southwest USA
ERR906959	131	Southwest USA
ERR907200	131	Southwest USA
ERR907298	131	Southwest USA
ERR907784	131	Southwest USA
ERR907098	178	Southwest USA
ERR907289	178	Southwest USA
ERR907380	46	Southwest USA
ERR907500	46	Southwest USA
ERR907653	3	Southwest USA
ERR907673	3	Southwest USA
ERR907799	3	Southwest USA
ERR907523	3	Southwest USA
ERR907750	3	Southwest USA
ERR907174	3	Southwest USA
ERR907674	18	Southwest USA
ERR907160	18	Southwest USA
ERR907118	18	Southwest USA
ERR907162	18	Southwest USA
ERR907317	18	Southwest USA
ERR907356	18	Southwest USA
ERR907594	135	Southwest USA
ERR907711	135	Southwest USA
ERR907374	135	Southwest USA
ERR907362	135	Southwest USA
ERR907677	31	Southwest USA
ERR907659	31	Southwest USA
ERR907112	31	Southwest USA
ERR907806	31	Southwest USA
ERR907212	31	Southwest USA
ERR907492	363	Southwest USA
ERR907134	363	Southwest USA
ERR907786	363	Southwest USA
ERR907482	363	Southwest USA
ERR907857	363	Southwest USA
ERR907478	123	Southwest USA
ERR907219	123	Southwest USA
ERR907796	123	Southwest USA
ERR907862	123	Southwest USA
ERR907090	644	Southwest USA
ERR907250	644	Southwest USA
ERR907071	644	Southwest USA
ERR907454	644	Southwest USA
ERR907096	644	Southwest USA
ERR907816	8	Southwest USA
ERR906966	323	Southwest USA
ERR907054	323	Southwest USA
ERR906976	323	Southwest USA
ERR907095	323	Southwest USA
ERR907286	98	Southwest USA
ERR907588	98	Southwest USA
ERR907751	15	Southwest USA
ERR907834	15	Southwest USA
ERR907404	15	Southwest USA
ERR907573	326	Southwest USA
ERR907148		Southwest USA
ERR907753		Southwest USA
ERR907754		Southwest USA
ERR907667	686	Southwest USA
ERR907781	686	Southwest USA
ERR907525	685	Southwest USA
ERR907526	685	Southwest USA
ERR907371	35	Southwest USA
ERR907266		Southwest USA
ERR907419		Southwest USA
ERR906982		Southwest USA
ERR907347		Southwest USA
ERR907383	172	Southwest USA
ERR907151	269	Southwest USA
ERR907779	749	Southwest USA
ERR907226	748	Southwest USA
ERR907275	64	Southwest USA
ERR907486	250	Southwest USA
ERR124227	5	Massachusetts, USA
ERR124235	5	Massachusetts, USA
ERR065303	5	Massachusetts, USA
ERR068023	5	Massachusetts, USA
ERR129042	5	Massachusetts, USA
ERR129167	5	Massachusetts, USA
ERR069708	5	Massachusetts, USA
ERR129043	5	Massachusetts, USA
ERR129213	5	Massachusetts, USA
ERR124308	5	Massachusetts, USA
ERR129176	5	Massachusetts, USA
ERR129117	5	Massachusetts, USA
ERR129157	5	Massachusetts, USA
ERR129092	13	Massachusetts, USA
ERR069788	13	Massachusetts, USA
ERR129027	13	Massachusetts, USA
ERR068005	13	Massachusetts, USA
ERR069784	13	Massachusetts, USA
ERR067979	13	Massachusetts, USA
ERR124223	13	Massachusetts, USA
ERR069734	13	Massachusetts, USA
ERR065353	13	Massachusetts, USA
ERR068004	13	Massachusetts, USA
ERR069741	13	Massachusetts, USA
ERR068043	13	Massachusetts, USA
ERR069759	13	Massachusetts, USA
ERR069709	13	Massachusetts, USA
ERR068001	13	Massachusetts, USA
ERR069710	13	Massachusetts, USA
ERR069827	13	Massachusetts, USA
ERR065953	13	Massachusetts, USA
ERR129115	13	Massachusetts, USA
ERR069761	4	Massachusetts, USA
ERR069833	4	Massachusetts, USA
ERR069711	4	Massachusetts, USA
ERR129207	4	Massachusetts, USA
ERR129091	4	Massachusetts, USA
ERR129149	4	Massachusetts, USA
ERR129112	4	Massachusetts, USA
ERR065975	4	Massachusetts, USA
ERR065288	4	Massachusetts, USA
ERR069817	4	Massachusetts, USA
ERR069828	4	Massachusetts, USA
ERR129129	4	Massachusetts, USA
ERR068044	4	Massachusetts, USA
ERR129174	4	Massachusetts, USA
ERR129160	4	Massachusetts, USA
ERR124315	4	Massachusetts, USA
ERR129072	4	Massachusetts, USA
ERR129121	4	Massachusetts, USA
ERR124234	4	Massachusetts, USA
ERR129190	4	Massachusetts, USA
ERR124284	4	Massachusetts, USA
ERR129183	4	Massachusetts, USA
ERR124313	4	Massachusetts, USA
ERR129063	4	Massachusetts, USA
ERR129153	4	Massachusetts, USA
ERR069781	4	Massachusetts, USA
ERR069691	4	Massachusetts, USA
ERR124269	4	Massachusetts, USA
ERR129118	4	Massachusetts, USA
ERR068008	4	Massachusetts, USA
ERR065328	4	Massachusetts, USA
ERR129120	4	Massachusetts, USA
ERR068017	4	Massachusetts, USA
ERR069774	4	Massachusetts, USA
ERR069796	4	Massachusetts, USA
ERR065337	4	Massachusetts, USA
ERR069705	4	Massachusetts, USA
ERR124251	4	Massachusetts, USA
ERR129142	4	Massachusetts, USA
ERR069696	4	Massachusetts, USA
ERR124263	4	Massachusetts, USA
ERR129197	4	Massachusetts, USA
ERR065287	4	Massachusetts, USA
ERR069776	4	Massachusetts, USA
ERR068034	4	Massachusetts, USA
ERR065305	4	Massachusetts, USA
ERR069684	4	Massachusetts, USA
ERR129034	4	Massachusetts, USA
ERR067984	4	Massachusetts, USA
ERR068045	4	Massachusetts, USA
ERR065319	4	Massachusetts, USA
ERR067960	4	Massachusetts, USA
ERR069794	4	Massachusetts, USA
ERR068038	4	Massachusetts, USA
ERR129125	4	Massachusetts, USA
ERR069795	4	Massachusetts, USA
ERR069758	4	Massachusetts, USA
ERR069771	4	Massachusetts, USA
ERR129046	4	Massachusetts, USA
ERR068011	4	Massachusetts, USA
ERR069751	4	Massachusetts, USA
ERR065291	4	Massachusetts, USA
ERR124295	4	Massachusetts, USA
ERR129209	4	Massachusetts, USA
ERR129081	4	Massachusetts, USA
ERR069717	4	Massachusetts, USA
ERR068050	4	Massachusetts, USA
ERR129123	4	Massachusetts, USA
ERR067974	4	Massachusetts, USA
ERR129140	4	Massachusetts, USA
ERR124270	4	Massachusetts, USA
ERR069704	4	Massachusetts, USA
ERR124229	4	Massachusetts, USA
ERR069805	4	Massachusetts, USA
ERR068024	4	Massachusetts, USA
ERR069753	4	Massachusetts, USA
ERR129059	4	Massachusetts, USA
ERR129175	4	Massachusetts, USA
ERR124267	4	Massachusetts, USA
ERR129025	4	Massachusetts, USA
ERR065970	4	Massachusetts, USA
ERR069829	4	Massachusetts, USA
ERR065340	4	Massachusetts, USA
ERR129108	4	Massachusetts, USA
ERR129186	4	Massachusetts, USA
ERR129033	4	Massachusetts, USA
ERR069745	4	Massachusetts, USA
ERR124225	4	Massachusetts, USA
ERR069687	4	Massachusetts, USA
ERR129032	4	Massachusetts, USA
ERR065317	4	Massachusetts, USA
ERR129170	4	Massachusetts, USA
ERR069831	4	Massachusetts, USA
ERR065972	4	Massachusetts, USA
ERR065323	4	Massachusetts, USA
ERR124280	4	Massachusetts, USA
ERR124281	4	Massachusetts, USA
ERR124220	4	Massachusetts, USA
ERR065345	7	Massachusetts, USA
ERR065331	7	Massachusetts, USA
ERR065955	7	Massachusetts, USA
ERR129098	7	Massachusetts, USA
ERR067976	7	Massachusetts, USA
ERR124238	7	Massachusetts, USA
ERR065306	7	Massachusetts, USA
ERR129171	7	Massachusetts, USA
ERR129055	7	Massachusetts, USA
ERR065966	7	Massachusetts, USA
ERR069807	7	Massachusetts, USA
ERR129146	7	Massachusetts, USA
ERR129106	7	Massachusetts, USA
ERR129065	7	Massachusetts, USA
ERR124245	7	Massachusetts, USA
ERR065313	7	Massachusetts, USA
ERR129161	7	Massachusetts, USA
ERR129052	7	Massachusetts, USA
ERR069743	7	Massachusetts, USA
ERR069780	7	Massachusetts, USA
ERR129141	7	Massachusetts, USA
ERR129122	7	Massachusetts, USA
ERR129076	7	Massachusetts, USA
ERR069830	7	Massachusetts, USA
ERR129155	7	Massachusetts, USA
ERR129107	7	Massachusetts, USA
ERR124219	7	Massachusetts, USA
ERR129116	7	Massachusetts, USA
ERR069790	7	Massachusetts, USA
ERR069800	7	Massachusetts, USA
ERR065348	7	Massachusetts, USA
ERR067980	7	Massachusetts, USA
ERR065355	7	Massachusetts, USA
ERR067967	7	Massachusetts, USA
ERR069777	7	Massachusetts, USA
ERR065307	7	Massachusetts, USA
ERR129100	7	Massachusetts, USA
ERR069736	7	Massachusetts, USA
ERR129205	7	Massachusetts, USA
ERR124287	7	Massachusetts, USA
ERR129029	7	Massachusetts, USA
ERR065311	7	Massachusetts, USA
ERR068027	7	Massachusetts, USA
ERR065322	7	Massachusetts, USA
ERR129208	7	Massachusetts, USA
ERR065339	7	Massachusetts, USA
ERR065346	7	Massachusetts, USA
ERR129192	7	Massachusetts, USA
ERR069802	7	Massachusetts, USA
ERR067973	7	Massachusetts, USA
ERR069694	7	Massachusetts, USA
ERR068015	7	Massachusetts, USA
ERR129133	7	Massachusetts, USA
ERR069826	7	Massachusetts, USA
ERR129082	7	Massachusetts, USA
ERR129147	7	Massachusetts, USA
ERR124291	3	Massachusetts, USA
ERR069752	3	Massachusetts, USA
ERR069707	3	Massachusetts, USA
ERR065308	3	Massachusetts, USA
ERR069760	3	Massachusetts, USA
ERR124246	3	Massachusetts, USA
ERR129068	3	Massachusetts, USA
ERR129137	3	Massachusetts, USA
ERR069727	3	Massachusetts, USA
ERR069837	3	Massachusetts, USA
ERR068041	3	Massachusetts, USA
ERR129154	3	Massachusetts, USA
ERR129214	3	Massachusetts, USA
ERR129211	3	Massachusetts, USA
ERR129215	3	Massachusetts, USA
ERR069804	3	Massachusetts, USA
ERR129093	3	Massachusetts, USA
ERR069801	3	Massachusetts, USA
ERR129131	3	Massachusetts, USA
ERR065310	3	Massachusetts, USA
ERR129037	3	Massachusetts, USA
ERR124268	3	Massachusetts, USA
ERR124240	3	Massachusetts, USA
ERR065964	3	Massachusetts, USA
ERR069713	3	Massachusetts, USA
ERR068047	3	Massachusetts, USA
ERR124298	3	Massachusetts, USA
ERR129178	3	Massachusetts, USA
ERR129210	3	Massachusetts, USA
ERR129159	3	Massachusetts, USA
ERR124302	3	Massachusetts, USA
ERR069822	3	Massachusetts, USA
ERR069702	3	Massachusetts, USA
ERR065326	3	Massachusetts, USA
ERR068040	3	Massachusetts, USA
ERR067986	3	Massachusetts, USA
ERR124242	3	Massachusetts, USA
ERR129139	3	Massachusetts, USA
ERR068000	3	Massachusetts, USA
ERR067968	3	Massachusetts, USA
ERR069839	3	Massachusetts, USA
ERR129177	3	Massachusetts, USA
ERR067985	3	Massachusetts, USA
ERR124296	3	Massachusetts, USA
ERR129080	3	Massachusetts, USA
ERR129079	3	Massachusetts, USA
ERR068046	3	Massachusetts, USA
ERR129127	3	Massachusetts, USA
ERR069842	1	Massachusetts, USA
ERR124233	1	Massachusetts, USA
ERR067990	1	Massachusetts, USA
ERR129036	1	Massachusetts, USA
ERR069762	1	Massachusetts, USA
ERR124255	1	Massachusetts, USA
ERR129049	1	Massachusetts, USA
ERR129193	1	Massachusetts, USA
ERR124222	1	Massachusetts, USA
ERR068003	1	Massachusetts, USA
ERR068036	1	Massachusetts, USA
ERR069699	1	Massachusetts, USA
ERR068035	1	Massachusetts, USA
ERR069706	1	Massachusetts, USA
ERR129062	1	Massachusetts, USA
ERR129031	1	Massachusetts, USA
ERR129075	1	Massachusetts, USA
ERR129078	1	Massachusetts, USA
ERR065973	1	Massachusetts, USA
ERR069793	1	Massachusetts, USA
ERR069791	1	Massachusetts, USA
ERR067999	1	Massachusetts, USA
ERR069720	1	Massachusetts, USA
ERR065314	1	Massachusetts, USA
ERR069843	1	Massachusetts, USA
ERR069735	23	Massachusetts, USA
ERR065957	23	Massachusetts, USA
ERR065295	23	Massachusetts, USA
ERR069813	23	Massachusetts, USA
ERR069838	23	Massachusetts, USA
ERR069782	23	Massachusetts, USA
ERR069819	23	Massachusetts, USA
ERR129061	904;9	Massachusetts, USA
ERR068042	904;9	Massachusetts, USA
ERR068028	904;9	Massachusetts, USA
ERR124221	904;9	Massachusetts, USA
ERR124249	904;9	Massachusetts, USA
ERR068032	904;9	Massachusetts, USA
ERR068049	904;9	Massachusetts, USA
ERR065332	904;9	Massachusetts, USA
ERR124272	904;9	Massachusetts, USA
ERR129054	904;9	Massachusetts, USA
ERR124239	904;9	Massachusetts, USA
ERR124274	904;9	Massachusetts, USA
ERR129060	904;9	Massachusetts, USA
ERR069724	904;9	Massachusetts, USA
ERR069725	904;9	Massachusetts, USA
ERR069698	904;9	Massachusetts, USA
ERR124300	904;9	Massachusetts, USA
ERR129026	904;9	Massachusetts, USA
ERR124283	904;9	Massachusetts, USA
ERR068026	904;9	Massachusetts, USA
ERR067978	904;9	Massachusetts, USA
ERR065297	904;9	Massachusetts, USA
ERR065320	904;9	Massachusetts, USA
ERR065293	904;9	Massachusetts, USA
ERR129198	904;9	Massachusetts, USA
ERR067982	10	Massachusetts, USA
ERR124252	10	Massachusetts, USA
ERR067992	59	Massachusetts, USA
ERR129089	59	Massachusetts, USA
ERR129148	59	Massachusetts, USA
ERR129200	59	Massachusetts, USA
ERR129074	59	Massachusetts, USA
ERR124299	59	Massachusetts, USA
ERR129143	59	Massachusetts, USA
ERR067988	59	Massachusetts, USA
ERR124241	59	Massachusetts, USA
ERR124273	59	Massachusetts, USA
ERR124277	59	Massachusetts, USA
ERR068019	59	Massachusetts, USA
ERR065351	59	Massachusetts, USA
ERR124236	59	Massachusetts, USA
ERR069703	59	Massachusetts, USA
ERR068002	59	Massachusetts, USA
ERR129086	59	Massachusetts, USA
ERR065324	59	Massachusetts, USA
ERR129134	59	Massachusetts, USA
ERR069749	59	Massachusetts, USA
ERR129099	59	Massachusetts, USA
ERR129087	59	Massachusetts, USA
ERR124279	59	Massachusetts, USA
ERR129035	59	Massachusetts, USA
ERR129163	59	Massachusetts, USA
ERR069834	59	Massachusetts, USA
ERR129104	59	Massachusetts, USA
ERR068033	59	Massachusetts, USA
ERR069733	59	Massachusetts, USA
ERR124301	59	Massachusetts, USA
ERR068029	59	Massachusetts, USA
ERR124293	59	Massachusetts, USA
ERR129119	59	Massachusetts, USA
ERR124290	59	Massachusetts, USA
ERR067963	59	Massachusetts, USA
ERR065300	59	Massachusetts, USA
ERR124250	59	Massachusetts, USA
ERR124275	59	Massachusetts, USA
ERR129179	59	Massachusetts, USA
ERR069726	59	Massachusetts, USA
ERR069728	59	Massachusetts, USA
ERR065329	59	Massachusetts, USA
ERR124316	59	Massachusetts, USA
ERR129173	59	Massachusetts, USA
ERR067962	59	Massachusetts, USA
ERR067970	59	Massachusetts, USA
ERR129206	18	Massachusetts, USA
ERR068014	18	Massachusetts, USA
ERR129094	18	Massachusetts, USA
ERR129095	18	Massachusetts, USA
ERR068009	18	Massachusetts, USA
ERR068012	36	Massachusetts, USA
ERR124282	36	Massachusetts, USA
ERR068018	36	Massachusetts, USA
ERR129088	36	Massachusetts, USA
ERR129113	36	Massachusetts, USA
ERR065968	36	Massachusetts, USA
ERR124304	36	Massachusetts, USA
ERR129132	36	Massachusetts, USA
ERR069715	36	Massachusetts, USA
ERR129199	36	Massachusetts, USA
ERR068013	36	Massachusetts, USA
ERR124285	36	Massachusetts, USA
ERR069690	36	Massachusetts, USA
ERR129126	36	Massachusetts, USA
ERR129058	36	Massachusetts, USA
ERR129051	36	Massachusetts, USA
ERR129090	36	Massachusetts, USA
ERR129164	36	Massachusetts, USA
ERR129158	36	Massachusetts, USA
ERR067977	36	Massachusetts, USA
ERR067981	36	Massachusetts, USA
ERR069683	36	Massachusetts, USA
ERR124237	36	Massachusetts, USA
ERR124265	36	Massachusetts, USA
ERR068020	36	Massachusetts, USA
ERR069768	36	Massachusetts, USA
ERR069712	36	Massachusetts, USA
ERR129162	16	Massachusetts, USA
ERR069797	16	Massachusetts, USA
ERR065958	16	Massachusetts, USA
ERR069785	16	Massachusetts, USA
ERR069821	16	Massachusetts, USA
ERR129066	45	Massachusetts, USA
ERR065304	45	Massachusetts, USA
ERR065959	45	Massachusetts, USA
ERR067991	45	Massachusetts, USA
ERR068016	45	Massachusetts, USA
ERR124230	45	Massachusetts, USA
ERR129038	45	Massachusetts, USA
ERR067998	6	Massachusetts, USA
ERR068010	6	Massachusetts, USA
ERR129195	6	Massachusetts, USA
ERR124320	6	Massachusetts, USA
ERR129105	6	Massachusetts, USA
ERR069714	6	Massachusetts, USA
ERR065342	6	Massachusetts, USA
ERR069799	6	Massachusetts, USA
ERR065301	6	Massachusetts, USA
ERR069818	6	Massachusetts, USA
ERR129182	6	Massachusetts, USA
ERR129053	6	Massachusetts, USA
ERR129077	6	Massachusetts, USA
ERR129196	6	Massachusetts, USA
ERR129144	6	Massachusetts, USA
ERR065343	19	Massachusetts, USA
ERR124248	19	Massachusetts, USA
ERR069686	19	Massachusetts, USA
ERR067996	19	Massachusetts, USA
ERR069783	19	Massachusetts, USA
ERR069836	19	Massachusetts, USA
ERR124260	19	Massachusetts, USA
ERR069778	19	Massachusetts, USA
ERR067965	19	Massachusetts, USA
ERR065338	19	Massachusetts, USA
ERR124307	19	Massachusetts, USA
ERR129096	19	Massachusetts, USA
ERR129204	19	Massachusetts, USA
ERR129156	19	Massachusetts, USA
ERR067995	19	Massachusetts, USA
ERR124318	19	Massachusetts, USA
ERR069688	19	Massachusetts, USA
ERR069767	19	Massachusetts, USA
ERR069738	19	Massachusetts, USA
ERR067987	19	Massachusetts, USA
ERR068037	19	Massachusetts, USA
ERR069716	12	Massachusetts, USA
ERR069750	12	Massachusetts, USA
ERR129180	12	Massachusetts, USA
ERR067983	12	Massachusetts, USA
ERR069689	12	Massachusetts, USA
ERR069748	12	Massachusetts, USA
ERR068006	12	Massachusetts, USA
ERR067989	12	Massachusetts, USA
ERR069701	12	Massachusetts, USA
ERR069832	12	Massachusetts, USA
ERR129212	12	Massachusetts, USA
ERR124306	49	Massachusetts, USA
ERR124258	49	Massachusetts, USA
ERR065312	49	Massachusetts, USA
ERR124218	49	Massachusetts, USA
ERR069746	64	Massachusetts, USA
ERR069823	64	Massachusetts, USA
ERR069765	64	Massachusetts, USA
ERR069740	64	Massachusetts, USA
ERR065962	64	Massachusetts, USA
ERR065330	64	Massachusetts, USA
ERR124231	64	Massachusetts, USA
ERR065967	64	Massachusetts, USA
ERR069732	64	Massachusetts, USA
ERR067964	64	Massachusetts, USA
ERR069835	64	Massachusetts, USA
ERR069755	64	Massachusetts, USA
ERR065344	64	Massachusetts, USA
ERR069770	64	Massachusetts, USA
ERR069812	64	Massachusetts, USA
ERR069719	64	Massachusetts, USA
ERR065292	64	Massachusetts, USA
ERR069721	64	Massachusetts, USA
ERR124244	48	Massachusetts, USA
ERR069786	24	Massachusetts, USA
ERR069685	24	Massachusetts, USA
ERR069693	24	Massachusetts, USA
ERR065971	24	Massachusetts, USA
ERR065969	24	Massachusetts, USA
ERR069779	24	Massachusetts, USA
ERR129168	24	Massachusetts, USA
ERR129172	24	Massachusetts, USA
ERR069798	24	Massachusetts, USA
ERR129169	111	Massachusetts, USA
ERR065298	111	Massachusetts, USA
ERR069766	111	Massachusetts, USA
ERR069811	111	Massachusetts, USA
ERR067997	111	Massachusetts, USA
ERR124264	111	Massachusetts, USA
ERR124317	111	Massachusetts, USA
ERR067994	111	Massachusetts, USA
ERR129039	111	Massachusetts, USA
ERR124232	111	Massachusetts, USA
ERR129152	111	Massachusetts, USA
ERR129203	111	Massachusetts, USA
ERR068025	111	Massachusetts, USA
ERR065327	111	Massachusetts, USA
ERR124254	111	Massachusetts, USA
ERR069757	89	Massachusetts, USA
ERR124310	89	Massachusetts, USA
ERR129145	89	Massachusetts, USA
ERR124217	89	Massachusetts, USA
ERR129111	89	Massachusetts, USA
ERR065309	89	Massachusetts, USA
ERR124305	89	Massachusetts, USA
ERR065316	89	Massachusetts, USA
ERR129048	89	Massachusetts, USA
ERR124253	89	Massachusetts, USA
ERR124266	89	Massachusetts, USA
ERR129128	97	Massachusetts, USA
ERR069744	97	Massachusetts, USA
ERR067969	97	Massachusetts, USA
ERR065963	97	Massachusetts, USA
ERR067966	97	Massachusetts, USA
ERR069763	97	Massachusetts, USA
ERR124303	97	Massachusetts, USA
ERR069787	97	Massachusetts, USA
ERR124314	97	Massachusetts, USA
ERR069747	97	Massachusetts, USA
ERR069700	97	Massachusetts, USA
ERR069825	97	Massachusetts, USA
ERR129056	38	Massachusetts, USA
ERR129040	38	Massachusetts, USA
ERR065321	38	Massachusetts, USA
ERR069775	38	Massachusetts, USA
ERR068039	38	Massachusetts, USA
ERR065302	38	Massachusetts, USA
ERR129124	38	Massachusetts, USA
ERR129188	38	Massachusetts, USA
ERR069773	38	Massachusetts, USA
ERR129202	27	Massachusetts, USA
ERR129216	27	Massachusetts, USA
ERR129028	27	Massachusetts, USA
ERR129083	27	Massachusetts, USA
ERR129030	27	Massachusetts, USA
ERR129138	27	Massachusetts, USA
ERR129136	27	Massachusetts, USA
ERR129103	27	Massachusetts, USA
ERR129135	57	Massachusetts, USA
ERR124311	57	Massachusetts, USA
ERR129057	57	Massachusetts, USA
ERR065290	57	Massachusetts, USA
ERR069840	47	Massachusetts, USA
ERR065352	14	Massachusetts, USA
ERR065294	14	Massachusetts, USA
ERR069742	14	Massachusetts, USA
ERR067961	15	Massachusetts, USA
ERR124292	15	Massachusetts, USA
ERR129067	15	Massachusetts, USA
ERR124243	15	Massachusetts, USA
ERR124228	15	Massachusetts, USA
ERR069718	15	Massachusetts, USA
ERR129073	15	Massachusetts, USA
ERR124224	15	Massachusetts, USA
ERR124276	15	Massachusetts, USA
ERR124312	15	Massachusetts, USA
ERR069695	50	Massachusetts, USA
ERR069739	50	Massachusetts, USA
ERR065315	50	Massachusetts, USA
ERR124226	32	Massachusetts, USA
ERR129064	32	Massachusetts, USA
ERR069769	32	Massachusetts, USA
ERR067993	81	Massachusetts, USA
ERR069803	81	Massachusetts, USA
ERR069841	81	Massachusetts, USA
ERR069806	39	Massachusetts, USA
ERR069816	39	Massachusetts, USA
ERR069824	39	Massachusetts, USA
ERR069729	39	Massachusetts, USA
ERR069772	39	Massachusetts, USA
ERR069730	39	Massachusetts, USA
ERR065956	39	Massachusetts, USA
ERR124256	35	Massachusetts, USA
ERR068048	35	Massachusetts, USA
ERR069731	35	Massachusetts, USA
ERR129201	35	Massachusetts, USA
ERR065347	35	Massachusetts, USA
ERR065350	35	Massachusetts, USA
ERR069809	35	Massachusetts, USA
ERR069814	3	Massachusetts, USA
ERR124257	3	Massachusetts, USA
ERR068007	3	Massachusetts, USA
ERR129185	3	Massachusetts, USA
ERR069789	3	Massachusetts, USA
ERR067972	3	Massachusetts, USA
ERR068021	3	Massachusetts, USA
ERR065318	135	Massachusetts, USA
ERR124289	135	Massachusetts, USA
ERR129041	135	Massachusetts, USA
ERR129184	135	Massachusetts, USA
ERR124271	135	Massachusetts, USA
ERR124309	135	Massachusetts, USA
ERR068031	175	Massachusetts, USA
ERR069697	175	Massachusetts, USA
ERR069792	175	Massachusetts, USA
ERR065354	175	Massachusetts, USA
ERR069723	175	Massachusetts, USA
ERR069692	175	Massachusetts, USA
ERR069810	175	Massachusetts, USA
ERR124278	60	Massachusetts, USA
ERR129130	60	Massachusetts, USA
ERR065341	60	Massachusetts, USA
ERR065289	60	Massachusetts, USA
ERR065965	60	Massachusetts, USA
ERR065974	60	Massachusetts, USA
ERR065296	60	Massachusetts, USA
ERR065325	119	Massachusetts, USA
ERR069737	119	Massachusetts, USA
ERR065960	119	Massachusetts, USA
ERR129050	119	Massachusetts, USA
ERR065299	119	Massachusetts, USA
ERR129181	46	Massachusetts, USA
ERR124286	132	Massachusetts, USA
ERR124288	132	Massachusetts, USA
ERR124294	132	Massachusetts, USA
ERR124319	132	Massachusetts, USA
ERR124297	132	Massachusetts, USA
ERR129044	29	Massachusetts, USA
ERR129194	29	Massachusetts, USA
ERR129110	99	Massachusetts, USA
ERR124247	156	Massachusetts, USA
ERR065349	75	Massachusetts, USA
ERR069722	75	Massachusetts, USA
ERR068022	75	Massachusetts, USA
ERR069815	123	Massachusetts, USA
ERR129151	123	Massachusetts, USA
ERR069820	140	Massachusetts, USA
ERR129084	140	Massachusetts, USA
ERR129102	397	Massachusetts, USA
ERR129071	397	Massachusetts, USA
ERR068030	24	Massachusetts, USA
ERR129187	18	Massachusetts, USA
ERR129047	18	Massachusetts, USA
ERR129045	316	Massachusetts, USA
ERR069764	601	Massachusetts, USA
ERR069808	22	Massachusetts, USA
ERR067975	237	Massachusetts, USA
SRR6818072	5	Massachusetts, USA
SRR6818167	5	Massachusetts, USA
SRR6818071	5	Massachusetts, USA
SRR6817938	5	Massachusetts, USA
SRR6818174	5	Massachusetts, USA
SRR6817781	5	Massachusetts, USA
SRR6818418	5	Massachusetts, USA
SRR6817792	5	Massachusetts, USA
SRR6818057	5	Massachusetts, USA
SRR6818269	5	Massachusetts, USA
SRR6818159	5	Massachusetts, USA
SRR6818089	5	Massachusetts, USA
SRR6818324	5	Massachusetts, USA
SRR6818156	5	Massachusetts, USA
SRR6817739	5	Massachusetts, USA
SRR6818373	5	Massachusetts, USA
SRR6817841	5	Massachusetts, USA
SRR6817884	5	Massachusetts, USA
SRR6818107	5	Massachusetts, USA
SRR6817799	5	Massachusetts, USA
SRR6817715	5	Massachusetts, USA
SRR6818343	5	Massachusetts, USA
SRR6817794	5	Massachusetts, USA
SRR6817731	5	Massachusetts, USA
SRR6818054	5	Massachusetts, USA
SRR6817811	5	Massachusetts, USA
SRR6817849	5	Massachusetts, USA
SRR6818381	5	Massachusetts, USA
SRR6818114	5	Massachusetts, USA
SRR6818218	5	Massachusetts, USA
SRR6817957	5	Massachusetts, USA
SRR6818081	5	Massachusetts, USA
SRR6817943	5	Massachusetts, USA
SRR6818079	5	Massachusetts, USA
SRR6818023	5	Massachusetts, USA
SRR6818129	5	Massachusetts, USA
SRR6818329	5	Massachusetts, USA
SRR6817985	5	Massachusetts, USA
SRR6818408	5	Massachusetts, USA
SRR6817886	5	Massachusetts, USA
SRR6818110	5	Massachusetts, USA
SRR6818138	5	Massachusetts, USA
SRR6818359	5	Massachusetts, USA
SRR6817961	5	Massachusetts, USA
SRR6817722	5	Massachusetts, USA
SRR6817776	5	Massachusetts, USA
SRR6817846	5	Massachusetts, USA
SRR6818157	5	Massachusetts, USA
SRR6817825	5	Massachusetts, USA
SRR6818277	5	Massachusetts, USA
SRR6818199	13	Massachusetts, USA
SRR6817819	13	Massachusetts, USA
SRR6818045	13	Massachusetts, USA
SRR6818273	13	Massachusetts, USA
SRR6817937	13	Massachusetts, USA
SRR6817763	13	Massachusetts, USA
SRR6817876	13	Massachusetts, USA
SRR6817916	13	Massachusetts, USA
SRR6818404	13	Massachusetts, USA
SRR6818299	13	Massachusetts, USA
SRR6818179	13	Massachusetts, USA
SRR6817899	7	Massachusetts, USA
SRR6818185	7	Massachusetts, USA
SRR6818069	7	Massachusetts, USA
SRR6818101	7	Massachusetts, USA
SRR6817867	7	Massachusetts, USA
SRR6818188	7	Massachusetts, USA
SRR6818438	7	Massachusetts, USA
SRR6818322	7	Massachusetts, USA
SRR6817746	7	Massachusetts, USA
SRR6817778	7	Massachusetts, USA
SRR6818175	7	Massachusetts, USA
SRR6818272	7	Massachusetts, USA
SRR6817802	7	Massachusetts, USA
SRR6818406	7	Massachusetts, USA
SRR6817975	7	Massachusetts, USA
SRR6818059	7	Massachusetts, USA
SRR6818083	7	Massachusetts, USA
SRR6818192	7	Massachusetts, USA
SRR6818423	7	Massachusetts, USA
SRR6818004	7	Massachusetts, USA
SRR6818198	7	Massachusetts, USA
SRR6817774	7	Massachusetts, USA
SRR6818328	7	Massachusetts, USA
SRR6817908	7	Massachusetts, USA
SRR6817918	7	Massachusetts, USA
SRR6818073	7	Massachusetts, USA
SRR6818068	7	Massachusetts, USA
SRR6818201	7	Massachusetts, USA
SRR6818135	7	Massachusetts, USA
SRR6817955	7	Massachusetts, USA
SRR6818320	7	Massachusetts, USA
SRR6817995	7	Massachusetts, USA
SRR6818319	7	Massachusetts, USA
SRR6817702	7	Massachusetts, USA
SRR6817927	7	Massachusetts, USA
SRR6818172	7	Massachusetts, USA
SRR6817847	7	Massachusetts, USA
SRR6818305	7	Massachusetts, USA
SRR6818399	7	Massachusetts, USA
SRR6818271	7	Massachusetts, USA
SRR6818168	7	Massachusetts, USA
SRR6817764	7	Massachusetts, USA
SRR6817751	7	Massachusetts, USA
SRR6818067	7	Massachusetts, USA
SRR6817878	7	Massachusetts, USA
SRR6818428	7	Massachusetts, USA
SRR6818134	7	Massachusetts, USA
SRR6818302	7	Massachusetts, USA
SRR6818387	7	Massachusetts, USA
SRR6817777	7	Massachusetts, USA
SRR6817939	7	Massachusetts, USA
SRR6818350	7	Massachusetts, USA
SRR6818096	7	Massachusetts, USA
SRR6818236	1	Massachusetts, USA
SRR6818007	1	Massachusetts, USA
SRR6818237	1	Massachusetts, USA
SRR6818026	1	Massachusetts, USA
SRR6818232	1	Massachusetts, USA
SRR6818332	1	Massachusetts, USA
SRR6818280	1	Massachusetts, USA
SRR6817801	1	Massachusetts, USA
SRR6818234	1	Massachusetts, USA
SRR6817814	1	Massachusetts, USA
SRR6817872	1	Massachusetts, USA
SRR6818150	1	Massachusetts, USA
SRR6818028	1	Massachusetts, USA
SRR6818365	1	Massachusetts, USA
SRR6818141	1	Massachusetts, USA
SRR6818284	1	Massachusetts, USA
SRR6818285	1	Massachusetts, USA
SRR6817784	1	Massachusetts, USA
SRR6817903	1	Massachusetts, USA
SRR6818366	1	Massachusetts, USA
SRR6817919	1	Massachusetts, USA
SRR6818268	1	Massachusetts, USA
SRR6817750	1	Massachusetts, USA
SRR6818084	1	Massachusetts, USA
SRR6817894	1	Massachusetts, USA
SRR6818200	1	Massachusetts, USA
SRR6817871	1	Massachusetts, USA
SRR6818315	1	Massachusetts, USA
SRR6818235	1	Massachusetts, USA
SRR6818160	1	Massachusetts, USA
SRR6818352	1	Massachusetts, USA
SRR6818306	1	Massachusetts, USA
SRR6818027	1	Massachusetts, USA
SRR6817890	1	Massachusetts, USA
SRR6818313	1	Massachusetts, USA
SRR6818226	1	Massachusetts, USA
SRR6817859	1	Massachusetts, USA
SRR6818064	1	Massachusetts, USA
SRR6818348	1	Massachusetts, USA
SRR6818432	1	Massachusetts, USA
SRR6817946	1	Massachusetts, USA
SRR6817980	1	Massachusetts, USA
SRR6818224	1	Massachusetts, USA
SRR6817931	1	Massachusetts, USA
SRR6818143	1	Massachusetts, USA
SRR6818153	1	Massachusetts, USA
SRR6818021	4	Massachusetts, USA
SRR6817783	4	Massachusetts, USA
SRR6818082	4	Massachusetts, USA
SRR6818281	4	Massachusetts, USA
SRR6818100	4	Massachusetts, USA
SRR6817821	4	Massachusetts, USA
SRR6817960	4	Massachusetts, USA
SRR6818128	4	Massachusetts, USA
SRR6817823	4	Massachusetts, USA
SRR6818186	4	Massachusetts, USA
SRR6817745	4	Massachusetts, USA
SRR6818033	4	Massachusetts, USA
SRR6818180	4	Massachusetts, USA
SRR6818016	4	Massachusetts, USA
SRR6817979	4	Massachusetts, USA
SRR6818169	4	Massachusetts, USA
SRR6818050	4	Massachusetts, USA
SRR6817804	4	Massachusetts, USA
SRR6818209	4	Massachusetts, USA
SRR6818351	4	Massachusetts, USA
SRR6817920	4	Massachusetts, USA
SRR6818312	4	Massachusetts, USA
SRR6818264	4	Massachusetts, USA
SRR6818304	4	Massachusetts, USA
SRR6818344	4	Massachusetts, USA
SRR6817969	4	Massachusetts, USA
SRR6818118	4	Massachusetts, USA
SRR6818363	4	Massachusetts, USA
SRR6817842	4	Massachusetts, USA
SRR6818422	4	Massachusetts, USA
SRR6818310	4	Massachusetts, USA
SRR6817838	4	Massachusetts, USA
SRR6818248	4	Massachusetts, USA
SRR6818042	4	Massachusetts, USA
SRR6817906	4	Massachusetts, USA
SRR6817856	4	Massachusetts, USA
SRR6818087	4	Massachusetts, USA
SRR6818255	4	Massachusetts, USA
SRR6818276	4	Massachusetts, USA
SRR6817911	4	Massachusetts, USA
SRR6817795	4	Massachusetts, USA
SRR6818433	4	Massachusetts, USA
SRR6818377	4	Massachusetts, USA
SRR6818405	4	Massachusetts, USA
SRR6817964	4	Massachusetts, USA
SRR6817753	4	Massachusetts, USA
SRR6817798	4	Massachusetts, USA
SRR6818196	4	Massachusetts, USA
SRR6817857	4	Massachusetts, USA
SRR6817775	4	Massachusetts, USA
SRR6818307	4	Massachusetts, USA
SRR6818053	4	Massachusetts, USA
SRR6818288	4	Massachusetts, USA
SRR6818030	4	Massachusetts, USA
SRR6818144	4	Massachusetts, USA
SRR6817813	4	Massachusetts, USA
SRR6817701	4	Massachusetts, USA
SRR6818115	4	Massachusetts, USA
SRR6817724	4	Massachusetts, USA
SRR6818095	4	Massachusetts, USA
SRR6818187	4	Massachusetts, USA
SRR6818122	4	Massachusetts, USA
SRR6818292	4	Massachusetts, USA
SRR6817749	4	Massachusetts, USA
SRR6818341	4	Massachusetts, USA
SRR6817744	4	Massachusetts, USA
SRR6818425	4	Massachusetts, USA
SRR6818147	4	Massachusetts, USA
SRR6818388	4	Massachusetts, USA
SRR6818403	4	Massachusetts, USA
SRR6817769	4	Massachusetts, USA
SRR6818349	4	Massachusetts, USA
SRR6818025	4	Massachusetts, USA
SRR6818372	4	Massachusetts, USA
SRR6818055	4	Massachusetts, USA
SRR6817719	4	Massachusetts, USA
SRR6818210	4	Massachusetts, USA
SRR6818065	4	Massachusetts, USA
SRR6817966	4	Massachusetts, USA
SRR6818062	3	Massachusetts, USA
SRR6817858	3	Massachusetts, USA
SRR6817959	3	Massachusetts, USA
SRR6818336	3	Massachusetts, USA
SRR6818260	3	Massachusetts, USA
SRR6818104	3	Massachusetts, USA
SRR6818253	3	Massachusetts, USA
SRR6818317	3	Massachusetts, USA
SRR6817771	3	Massachusetts, USA
SRR6817967	3	Massachusetts, USA
SRR6817818	3	Massachusetts, USA
SRR6817800	3	Massachusetts, USA
SRR6818009	3	Massachusetts, USA
SRR6817877	3	Massachusetts, USA
SRR6817869	3	Massachusetts, USA
SRR6818400	3	Massachusetts, USA
SRR6818044	3	Massachusetts, USA
SRR6818184	3	Massachusetts, USA
SRR6817815	3	Massachusetts, USA
SRR6818204	3	Massachusetts, USA
SRR6818309	3	Massachusetts, USA
SRR6818194	3	Massachusetts, USA
SRR6817788	3	Massachusetts, USA
SRR6817743	3	Massachusetts, USA
SRR6818113	3	Massachusetts, USA
SRR6818090	3	Massachusetts, USA
SRR6817770	3	Massachusetts, USA
SRR6818020	3	Massachusetts, USA
SRR6818190	3	Massachusetts, USA
SRR6818409	3	Massachusetts, USA
SRR6818270	3	Massachusetts, USA
SRR6818437	3	Massachusetts, USA
SRR6818075	3	Massachusetts, USA
SRR6818158	3	Massachusetts, USA
SRR6818170	3	Massachusetts, USA
SRR6818040	3	Massachusetts, USA
SRR6818321	3	Massachusetts, USA
SRR6818421	3	Massachusetts, USA
SRR6817791	3	Massachusetts, USA
SRR6817888	3	Massachusetts, USA
SRR6817956	3	Massachusetts, USA
SRR6817942	3	Massachusetts, USA
SRR6818370	3	Massachusetts, USA
SRR6818379	3	Massachusetts, USA
SRR6818163	3	Massachusetts, USA
SRR6818251	3	Massachusetts, USA
SRR6818205	3	Massachusetts, USA
SRR6818177	3	Massachusetts, USA
SRR6817709	3	Massachusetts, USA
SRR6818195	3	Massachusetts, USA
SRR6817780	3	Massachusetts, USA
SRR6818392	3	Massachusetts, USA
SRR6817758	3	Massachusetts, USA
SRR6818203	3	Massachusetts, USA
SRR6817826	11	Massachusetts, USA
SRR6818211	11	Massachusetts, USA
SRR6818416	11	Massachusetts, USA
SRR6817994	11	Massachusetts, USA
SRR6817734	11	Massachusetts, USA
SRR6818105	11	Massachusetts, USA
SRR6817817	904;9	Massachusetts, USA
SRR6818212	904;9	Massachusetts, USA
SRR6817997	904;9	Massachusetts, USA
SRR6818278	904;9	Massachusetts, USA
SRR6818259	904;9	Massachusetts, USA
SRR6818197	904;9	Massachusetts, USA
SRR6817874	904;9	Massachusetts, USA
SRR6818311	904;9	Massachusetts, USA
SRR6818378	904;9	Massachusetts, USA
SRR6818041	904;9	Massachusetts, USA
SRR6817710	904;9	Massachusetts, USA
SRR6818102	904;9	Massachusetts, USA
SRR6817822	904;9	Massachusetts, USA
SRR6817915	904;9	Massachusetts, USA
SRR6818330	904;9	Massachusetts, USA
SRR6817948	904;9	Massachusetts, USA
SRR6818161	904;9	Massachusetts, USA
SRR6818334	904;9	Massachusetts, USA
SRR6817779	904;9	Massachusetts, USA
SRR6818220	904;9	Massachusetts, USA
SRR6818394	904;9	Massachusetts, USA
SRR6818340	904;9	Massachusetts, USA
SRR6818008	904;9	Massachusetts, USA
SRR6817831	904;9	Massachusetts, USA
SRR6817717	904;9	Massachusetts, USA
SRR6817816	904;9	Massachusetts, USA
SRR6817873	904;9	Massachusetts, USA
SRR6817725	904;9	Massachusetts, USA
SRR6818048	904;9	Massachusetts, USA
SRR6818166	904;9	Massachusetts, USA
SRR6818038	59	Massachusetts, USA
SRR6817973	59	Massachusetts, USA
SRR6818239	59	Massachusetts, USA
SRR6818289	59	Massachusetts, USA
SRR6818397	59	Massachusetts, USA
SRR6817896	59	Massachusetts, USA
SRR6818265	59	Massachusetts, USA
SRR6818396	59	Massachusetts, USA
SRR6818257	59	Massachusetts, USA
SRR6817834	59	Massachusetts, USA
SRR6817852	59	Massachusetts, USA
SRR6818066	59	Massachusetts, USA
SRR6817761	59	Massachusetts, USA
SRR6817996	59	Massachusetts, USA
SRR6818230	59	Massachusetts, USA
SRR6817885	59	Massachusetts, USA
SRR6818267	59	Massachusetts, USA
SRR6817839	59	Massachusetts, USA
SRR6818371	59	Massachusetts, USA
SRR6818097	59	Massachusetts, USA
SRR6818206	59	Massachusetts, USA
SRR6817952	59	Massachusetts, USA
SRR6818099	59	Massachusetts, USA
SRR6818231	59	Massachusetts, USA
SRR6818291	59	Massachusetts, USA
SRR6818427	59	Massachusetts, USA
SRR6818242	59	Massachusetts, USA
SRR6817707	59	Massachusetts, USA
SRR6817929	59	Massachusetts, USA
SRR6818037	59	Massachusetts, USA
SRR6817767	59	Massachusetts, USA
SRR6818086	59	Massachusetts, USA
SRR6818006	59	Massachusetts, USA
SRR6818119	59	Massachusetts, USA
SRR6818346	59	Massachusetts, USA
SRR6818092	59	Massachusetts, USA
SRR6818111	59	Massachusetts, USA
SRR6818074	59	Massachusetts, USA
SRR6817762	59	Massachusetts, USA
SRR6818390	59	Massachusetts, USA
SRR6818316	59	Massachusetts, USA
SRR6817936	59	Massachusetts, USA
SRR6817828	59	Massachusetts, USA
SRR6818103	59	Massachusetts, USA
SRR6817790	59	Massachusetts, USA
SRR6817993	59	Massachusetts, USA
SRR6817714	59	Massachusetts, USA
SRR6817712	59	Massachusetts, USA
SRR6818034	59	Massachusetts, USA
SRR6818193	59	Massachusetts, USA
SRR6817747	59	Massachusetts, USA
SRR6817759	59	Massachusetts, USA
SRR6818078	59	Massachusetts, USA
SRR6818353	59	Massachusetts, USA
SRR6817837	59	Massachusetts, USA
SRR6818077	59	Massachusetts, USA
SRR6818176	59	Massachusetts, USA
SRR6818223	59	Massachusetts, USA
SRR6818331	59	Massachusetts, USA
SRR6818049	59	Massachusetts, USA
SRR6817941	59	Massachusetts, USA
SRR6818354	59	Massachusetts, USA
SRR6818297	59	Massachusetts, USA
SRR6818290	59	Massachusetts, USA
SRR6818225	59	Massachusetts, USA
SRR6818263	59	Massachusetts, USA
SRR6817705	59	Massachusetts, USA
SRR6817863	59	Massachusetts, USA
SRR6818124	10	Massachusetts, USA
SRR6818011	36	Massachusetts, USA
SRR6818155	36	Massachusetts, USA
SRR6817708	36	Massachusetts, USA
SRR6818120	36	Massachusetts, USA
SRR6818214	36	Massachusetts, USA
SRR6817984	36	Massachusetts, USA
SRR6818036	36	Massachusetts, USA
SRR6818227	36	Massachusetts, USA
SRR6818360	36	Massachusetts, USA
SRR6817721	36	Massachusetts, USA
SRR6817809	36	Massachusetts, USA
SRR6818000	36	Massachusetts, USA
SRR6818338	36	Massachusetts, USA
SRR6818136	36	Massachusetts, USA
SRR6818221	36	Massachusetts, USA
SRR6817944	36	Massachusetts, USA
SRR6818171	36	Massachusetts, USA
SRR6818389	36	Massachusetts, USA
SRR6818300	36	Massachusetts, USA
SRR6818018	36	Massachusetts, USA
SRR6817940	36	Massachusetts, USA
SRR6817733	36	Massachusetts, USA
SRR6818029	36	Massachusetts, USA
SRR6817748	36	Massachusetts, USA
SRR6817843	36	Massachusetts, USA
SRR6818258	36	Massachusetts, USA
SRR6818368	36	Massachusetts, USA
SRR6817965	36	Massachusetts, USA
SRR6818019	36	Massachusetts, USA
SRR6817810	36	Massachusetts, USA
SRR6817891	36	Massachusetts, USA
SRR6818148	36	Massachusetts, USA
SRR6817720	36	Massachusetts, USA
SRR6818121	36	Massachusetts, USA
SRR6818243	36	Massachusetts, USA
SRR6818434	36	Massachusetts, USA
SRR6817730	36	Massachusetts, USA
SRR6818165	36	Massachusetts, USA
SRR6817958	36	Massachusetts, USA
SRR6818358	36	Massachusetts, USA
SRR6818108	36	Massachusetts, USA
SRR6817934	36	Massachusetts, USA
SRR6818137	36	Massachusetts, USA
SRR6817974	18	Massachusetts, USA
SRR6817736	18	Massachusetts, USA
SRR6817926	16	Massachusetts, USA
SRR6818002	16	Massachusetts, USA
SRR6817883	16	Massachusetts, USA
[truncated: 6,908 more rows]

## Sheet: Pangenome analysis information
Pangenome analysis	Number of genomes	Included datasets
1	946	Closed references, Southwest USA
2	2293	Closed references, Southwest USA, Massachusetts USA
3	2763	Closed references, Southwest USA, Massachusetts USA, Southampton UK
4	5683	Closed references, Southwest USA, Massachusetts USA, Southampton UK, Maela Thailand
5	6312	Closed references, Southwest USA, Massachusetts USA, Southampton UK, Maela Thailand, Malawi
6	7949	Closed references, Southwest USA, Massachusetts USA, Southampton UK, Maela Thailand, Malawi, South Africa
7	8907	Closed references, Southwest USA, Massachusetts USA, Southampton UK, Maela Thailand, Malawi, South Africa, Iceland

## Sheet: Multi-species analysis info
Species	Accession number
M. tuberculosis	GCF_000195955.2
M. tuberculosis	GCF_000277735.2
M. tuberculosis	GCF_030566675.1
M. tuberculosis	GCF_963525475.1
M. tuberculosis	GCF_017901095.1
M. tuberculosis	GCF_030566105.1
M. tuberculosis	GCF_033124885.1
M. tuberculosis	GCF_014899985.1
M. tuberculosis	GCF_040208995.1
M. tuberculosis	GCF_014899965.1
M. tuberculosis	GCF_040208985.1
M. tuberculosis	GCF_040209325.1
M. tuberculosis	GCF_014900555.1
M. tuberculosis	GCF_002116835.1
M. tuberculosis	GCF_040209205.1
M. tuberculosis	GCF_033125685.1
M. tuberculosis	GCF_009730215.1
M. tuberculosis	GCF_002116775.1
M. tuberculosis	GCF_001708265.1
M. tuberculosis	GCF_022870365.1
M. tuberculosis	GCF_014900255.1
M. tuberculosis	GCF_014900215.1
M. tuberculosis	GCF_014900275.1
M. tuberculosis	GCF_014900295.1
M. tuberculosis	GCF_014900235.1
M. tuberculosis	GCF_021559895.1
M. tuberculosis	GCF_014900135.1
M. tuberculosis	GCF_014899705.1
M. tuberculosis	GCF_040209215.1
M. tuberculosis	GCF_014900755.1
M. tuberculosis	GCF_009730235.1
M. tuberculosis	GCF_002072775.2
M. tuberculosis	GCF_037942495.1
M. tuberculosis	GCF_014900005.1
M. tuberculosis	GCF_014899465.1
M. tuberculosis	GCF_040209395.1
M. tuberculosis	GCF_965124815.1
M. tuberculosis	GCF_965122945.1
M. tuberculosis	GCF_017901035.1
M. tuberculosis	GCF_014901135.1
M. tuberculosis	GCF_002116795.1
M. tuberculosis	GCF_022870345.1
M. tuberculosis	GCF_029867185.1
M. tuberculosis	GCF_014900355.1
M. tuberculosis	GCF_039907175.1
M. tuberculosis	GCF_014899305.1
M. tuberculosis	GCF_040735115.1
M. tuberculosis	GCF_040820785.1
M. tuberculosis	GCF_014900895.1
M. tuberculosis	GCF_014901055.1
M. tuberculosis	GCF_022870225.1
M. tuberculosis	GCF_932527465.1
M. tuberculosis	GCF_014899805.1
M. tuberculosis	GCF_014899445.1
M. tuberculosis	GCF_002116755.1
M. tuberculosis	GCF_029867145.1
M. tuberculosis	GCF_014899365.1
M. tuberculosis	GCF_007833935.1
M. tuberculosis	GCF_001870145.1
M. tuberculosis	GCF_014900515.1
M. tuberculosis	GCF_022870265.1
M. tuberculosis	GCF_014900095.1
M. tuberculosis	GCF_033126485.1
M. tuberculosis	GCF_965122045.1
M. tuberculosis	GCF_014899765.1
M. tuberculosis	GCF_965122915.1
M. tuberculosis	GCF_029867125.1
M. tuberculosis	GCF_932527315.1
M. tuberculosis	GCF_022870385.1
M. tuberculosis	GCF_042692185.1
M. tuberculosis	GCF_001544705.1
M. tuberculosis	GCF_002357955.1
M. tuberculosis	GCF_014900595.1
M. tuberculosis	GCF_029867245.1
M. tuberculosis	GCF_014884645.1
M. tuberculosis	GCF_029867065.1
M. tuberculosis	GCF_022870245.1
M. tuberculosis	GCF_016917775.1
M. tuberculosis	GCF_022870425.1
M. tuberculosis	GCF_030867005.1
M. tuberculosis	GCF_014899285.1
M. tuberculosis	GCF_014899245.1
M. tuberculosis	GCF_014900455.1
M. tuberculosis	GCF_014900615.1
M. tuberculosis	GCF_014900855.1
M. tuberculosis	GCF_027912555.1
M. tuberculosis	GCF_014900735.1
M. tuberculosis	GCF_014901035.1
M. tuberculosis	GCF_014900435.1
M. tuberculosis	GCF_014901155.1
M. tuberculosis	GCF_022870285.1
M. tuberculosis	GCF_014900375.1
M. tuberculosis	GCF_022871145.1
M. tuberculosis	GCF_039907295.1
M. tuberculosis	GCF_022870125.1
M. tuberculosis	GCF_965121955.1
M. tuberculosis	GCF_014900395.1
M. tuberculosis	GCF_003287165.1
M. tuberculosis	GCF_039555355.1
M. tuberculosis	GCF_014900415.1
M. tuberculosis	GCF_003265005.1
M. tuberculosis	GCF_014900195.1
M. tuberculosis	GCF_026167585.1
M. tuberculosis	GCF_039907365.1
M. tuberculosis	GCF_009762675.2
M. tuberculosis	GCF_014901075.1
M. tuberculosis	GCF_037101195.1
M. tuberculosis	GCF_014901115.1
M. tuberculosis	GCF_026185275.1
M. tuberculosis	GCF_013267635.1
M. tuberculosis	GCF_014900075.1
M. tuberculosis	GCF_002208235.1
M. tuberculosis	GCF_014900675.1
M. tuberculosis	GCF_022871125.1
M. tuberculosis	GCF_033124145.1
M. tuberculosis	GCF_014900775.1
M. tuberculosis	GCF_003287125.1
M. tuberculosis	GCF_014900475.1
M. tuberculosis	GCF_014899745.1
M. tuberculosis	GCF_038955375.1
M. tuberculosis	GCF_014884665.1
M. tuberculosis	GCF_029867205.1
M. tuberculosis	GCF_008761675.1
M. tuberculosis	GCF_965124865.1
M. tuberculosis	GCF_014900635.1
M. tuberculosis	GCF_014900655.1
M. tuberculosis	GCF_017901075.1
M. tuberculosis	GCF_017901115.1
M. tuberculosis	GCF_017901055.1
M. tuberculosis	GCF_014899225.1
M. tuberculosis	GCF_932527325.1
M. tuberculosis	GCF_014900315.1
M. tuberculosis	GCF_009664875.1
M. tuberculosis	GCF_001597645.2
M. tuberculosis	GCF_013267655.1
M. tuberculosis	GCF_014899845.1
M. tuberculosis	GCF_030866985.1
M. tuberculosis	GCF_039906605.1
M. tuberculosis	GCF_014900695.1
M. tuberculosis	GCF_044359985.1
M. tuberculosis	GCF_003006135.1
M. tuberculosis	GCF_003006115.1
M. tuberculosis	GCF_014900715.1
M. tuberculosis	GCF_014899665.1
M. tuberculosis	GCF_002357975.1
M. tuberculosis	GCF_014900495.1
M. tuberculosis	GCF_003287145.1
M. tuberculosis	GCF_022871085.1
M. tuberculosis	GCF_037076335.1
M. tuberculosis	GCF_014899265.1
M. tuberculosis	GCF_963993155.1
M. tuberculosis	GCF_014900965.1
M. tuberculosis	GCF_045348065.1
M. tuberculosis	GCF_030866965.1
M. tuberculosis	GCF_932530395.1
M. tuberculosis	GCF_001275565.2
M. tuberculosis	GCF_002886335.1
M. tuberculosis	GCF_002886145.1
M. tuberculosis	GCF_017164055.1
M. tuberculosis	GCF_002886685.1
M. tuberculosis	GCF_017164035.1
M. tuberculosis	GCF_002886585.1
M. tuberculosis	GCF_000738475.1
M. tuberculosis	GCF_001922485.1
M. tuberculosis	GCF_002886775.1
M. tuberculosis	GCF_002886225.1
M. tuberculosis	GCF_000738445.1
M. tuberculosis	GCF_002886195.1
M. tuberculosis	GCF_002447735.1
M. tuberculosis	GCF_002447975.1
M. tuberculosis	GCF_002886865.1
M. tuberculosis	GCF_002447515.1
M. tuberculosis	GCF_002887065.1
M. tuberculosis	GCF_002887145.1
M. tuberculosis	GCF_002887255.1
M. tuberculosis	GCF_002448135.1
M. tuberculosis	GCF_002448015.1
M. tuberculosis	GCF_002447775.1
M. tuberculosis	GCF_002887335.1
M. tuberculosis	GCF_002886945.1
M. tuberculosis	GCF_002448155.1
M. tuberculosis	GCF_002886165.1
M. tuberculosis	GCF_002447415.1
M. tuberculosis	GCF_002447015.1
M. tuberculosis	GCF_002447915.1
M. tuberculosis	GCF_002447475.1
M. tuberculosis	GCF_002448215.1
M. tuberculosis	GCF_002886405.1
M. tuberculosis	GCF_002447455.1
M. tuberculosis	GCF_002447275.1
M. tuberculosis	GCF_002886505.1
M. tuberculosis	GCF_002447235.1
M. tuberculosis	GCF_002447375.1
M. tuberculosis	GCF_002447715.1
M. tuberculosis	GCF_002447795.1
M. tuberculosis	GCF_002447355.1
M. tuberculosis	GCF_002446955.1
M. tuberculosis	GCF_002447695.1
M. tuberculosis	GCF_002448115.1
M. tuberculosis	GCF_002447575.1
M. tuberculosis	GCF_002447035.1
M. tuberculosis	GCF_002447995.1
M. tuberculosis	GCF_002447255.1
M. tuberculosis	GCF_002447615.1
M. tuberculosis	GCF_002447895.1
M. tuberculosis	GCF_002447335.1
M. tuberculosis	GCF_002447755.1
M. tuberculosis	GCF_002447215.1
M. tuberculosis	GCF_002447655.1
M. tuberculosis	GCF_002447835.1
M. tuberculosis	GCF_002447675.1
M. tuberculosis	GCF_002447635.1
M. tuberculosis	GCF_002447195.1
M. tuberculosis	GCF_002448055.1
M. tuberculosis	GCF_002447055.1
M. tuberculosis	GCF_002447855.1
M. tuberculosis	GCF_002448095.1
M. tuberculosis	GCF_002446915.1
M. tuberculosis	GCF_002448175.1
M. tuberculosis	GCF_002447295.1
M. tuberculosis	GCF_002447815.1
M. tuberculosis	GCF_002447875.1
M. tuberculosis	GCF_002446875.1
M. tuberculosis	GCF_002448075.1
M. tuberculosis	GCF_002447075.1
M. tuberculosis	GCF_002446895.1
M. tuberculosis	GCF_014900815.1
M. tuberculosis	GCF_030866945.1
M. tuberculosis	GCF_002447535.1
M. tuberculosis	GCF_002447435.1
M. tuberculosis	GCF_002447955.1
M. tuberculosis	GCF_002447155.1
M. tuberculosis	GCF_002447095.1
M. tuberculosis	GCF_002447495.1
M. tuberculosis	GCF_002446995.1
M. tuberculosis	GCF_002447595.1
M. tuberculosis	GCF_002446935.1
M. tuberculosis	GCF_002446975.1
M. tuberculosis	GCF_002448195.1
M. tuberculosis	GCF_002447935.1
M. tuberculosis	GCF_002448035.1
M. tuberculosis	GCF_002447115.1
M. tuberculosis	GCF_002447175.1
M. tuberculosis	GCF_002447555.1
M. tuberculosis	GCF_002447315.1
M. tuberculosis	GCF_002447135.1
M. tuberculosis	GCF_002447395.1
M. tuberculosis	GCF_002357935.1
M. tuberculosis	GCF_014899405.1
M. tuberculosis	GCF_000756545.1
M. tuberculosis	GCF_014900175.1
M. tuberculosis	GCF_037076285.1
M. tuberculosis	GCF_000706665.1
M. tuberculosis	GCF_014899485.1
M. tuberculosis	GCF_965124265.1
M. tuberculosis	GCF_014901095.1
M. tuberculosis	GCF_022870445.1
M. tuberculosis	GCF_014899505.1
M. tuberculosis	GCF_965121805.1
M. tuberculosis	GCF_900520315.1
M. tuberculosis	GCF_029867105.1
M. tuberculosis	GCF_014900155.1
M. tuberculosis	GCF_014899645.1
M. tuberculosis	GCF_037076315.1
M. tuberculosis	GCF_045348055.1
M. tuberculosis	GCF_014899345.1
M. tuberculosis	GCF_014899725.1
M. tuberculosis	GCF_045348245.1
M. tuberculosis	GCF_014899785.1
M. tuberculosis	GCF_022870145.1
M. tuberculosis	GCF_014899325.1
M. tuberculosis	GCF_029867165.1
M. tuberculosis	GCF_014899685.1
M. tuberculosis	GCF_037076325.1
M. tuberculosis	GCF_002116815.1
M. tuberculosis	GCF_963993145.1
M. tuberculosis	GCF_001702435.1
M. tuberculosis	GCF_014899425.1
M. tuberculosis	GCF_014899525.1
M. tuberculosis	GCF_003287185.1
M. tuberculosis	GCF_037076265.1
M. tuberculosis	GCF_029867225.1
M. tuberculosis	GCF_021535155.1
M. tuberculosis	GCF_963993235.1
M. tuberculosis	GCF_045345655.1
M. tuberculosis	GCF_963993175.1
M. tuberculosis	GCF_963993205.1
M. tuberculosis	GCF_963993215.1
M. tuberculosis	GCF_963993295.1
M. tuberculosis	GCF_963993135.1
M. tuberculosis	GCF_963993165.1
M. tuberculosis	GCF_963993245.1
M. tuberculosis	GCF_963993225.1
M. tuberculosis	GCF_963993265.1
M. tuberculosis	GCF_963993285.1
M. tuberculosis	GCF_963993195.1
M. tuberculosis	GCF_963993255.1
M. tuberculosis	GCF_963993185.1
M. tuberculosis	GCF_963993275.1
M. tuberculosis	GCF_014899205.1
M. tuberculosis	GCF_014900335.1
M. tuberculosis	GCF_014900835.1
M. tuberculosis	GCF_014900115.1
M. tuberculosis	GCF_022871105.1
M. tuberculosis	GCF_014899545.1
M. tuberculosis	GCF_037076305.1
M. tuberculosis	GCF_037076275.1
M. tuberculosis	GCF_014899565.1
M. tuberculosis	GCF_001855255.1
M. tuberculosis	GCF_039906425.1
M. tuberculosis	GCF_014899925.1
M. tuberculosis	GCF_014899825.1
M. tuberculosis	GCF_014884625.1
M. tuberculosis	GCF_014899905.1
M. tuberculosis	GCF_014899945.1
M. tuberculosis	GCF_029867045.1
M. tuberculosis	GCF_014899885.1
M. tuberculosis	GCF_002356255.1
M. tuberculosis	GCF_014899865.1
M. tuberculosis	GCF_001545015.1
M. tuberculosis	GCF_030867025.1
M. tuberculosis	GCF_022870405.1
M. tuberculosis	GCF_022023995.1
M. tuberculosis	GCF_014899385.1
M. tuberculosis	GCF_014899585.1
M. tuberculosis	GCF_029867085.1
M. tuberculosis	GCF_030285745.1
M. tuberculosis	GCF_037076295.1
M. tuberculosis	GCF_022870305.1
M. tuberculosis	GCF_030285725.1
M. tuberculosis	GCF_932530315.1
M. tuberculosis	GCF_030285705.1
M. tuberculosis	GCF_013010385.1
M. tuberculosis	GCF_037942805.1
M. tuberculosis	GCF_029867265.1
M. tuberculosis	GCF_030285765.1
M. tuberculosis	GCF_022870325.1
M. tuberculosis	GCF_022870165.1
M. tuberculosis	GCF_014899625.1
M. tuberculosis	GCF_030053035.1
M. tuberculosis	GCF_014900795.1
M. tuberculosis	GCF_022870185.1
M. tuberculosis	GCF_030285685.1
M. tuberculosis	GCF_001895865.1
M. tuberculosis	GCF_022870205.1
M. tuberculosis	GCF_001895765.1
M. tuberculosis	GCF_001895845.1
M. tuberculosis	GCF_019670745.1
M. tuberculosis	GCF_965124535.1
M. tuberculosis	GCF_039555375.1
M. tuberculosis	GCF_002356015.1
M. tuberculosis	GCF_002116855.1
M. tuberculosis	GCF_012923765.1
M. tuberculosis	GCF_000756525.1
M. tuberculosis	GCF_001750865.1
M. tuberculosis	GCF_014900055.1
M. tuberculosis	GCF_001895825.1
M. tuberculosis	GCF_047302475.1
M. tuberculosis	GCF_047111155.1
M. tuberculosis	GCF_047302505.1
M. tuberculosis	GCF_047302485.1
M. tuberculosis	GCF_047302495.1
M. tuberculosis	GCF_040536865.1
M. tuberculosis	GCF_014899605.1
M. tuberculosis	GCF_001895805.1
M. tuberculosis	GCF_030576595.1
M. tuberculosis	GCF_030568235.1
M. tuberculosis	GCF_001895785.1
M. tuberculosis	GCF_003293655.1
M. tuberculosis	GCF_030574935.1
M. tuberculosis	GCF_038096075.2
M. tuberculosis	GCF_030571635.1
M. tuberculosis	GCF_039555365.1
M. tuberculosis	GCF_030567435.1
M. tuberculosis	GCF_047324125.1
M. tuberculosis	GCF_005156105.1
M. tuberculosis	GCF_001483905.1
M. tuberculosis	GCF_902459825.2
M. tuberculosis	GCF_028583225.1
M. tuberculosis	GCF_002975475.1
M. tuberculosis	GCF_028583185.1
M. tuberculosis	GCF_001078615.1
M. tuberculosis	GCF_028583145.1
M. tuberculosis	GCF_026727575.1
M. tuberculosis	GCF_042982005.1
M. tuberculosis	GCF_026727615.1
M. tuberculosis	GCF_000934325.3
M. tuberculosis	GCF_028583165.1
M. tuberculosis	GCF_028583125.1
M. tuberculosis	GCF_028583245.1
M. tuberculosis	GCF_028583205.1
M. tuberculosis	GCF_028583285.1
M. tuberculosis	GCF_028768425.1
M. tuberculosis	GCF_028583305.1
M. tuberculosis	GCF_028583265.1
M. tuberculosis	GCF_005155785.1
M. tuberculosis	GCF_045348255.1
M. tuberculosis	GCF_045348265.1
M. tuberculosis	GCF_015482805.1
M. tuberculosis	GCF_001274555.1
M. tuberculosis	GCF_028752235.1
M. tuberculosis	GCF_001938725.1
M. tuberculosis	GCF_044324775.1
M. tuberculosis	GCF_000350205.1
M. tuberculosis	GCF_001580385.1
M. tuberculosis	GCF_000572195.1
M. tuberculosis	GCF_000400615.1
M. tuberculosis	GCF_000153685.2
M. tuberculosis	GCF_000270365.1
M. tuberculosis	GCF_000154585.2
M. tuberculosis	GCF_904810325.1
M. tuberculosis	GCF_000195835.3
M. tuberculosis	GCF_000967285.1
M. tuberculosis	GCF_000331445.1
M. tuberculosis	GCF_000193185.2
M. tuberculosis	GCF_000828995.1
M. tuberculosis	GCF_000786505.1
M. tuberculosis	GCF_000827085.1
M. tuberculosis	GCF_000572125.1
M. tuberculosis	GCF_000572155.1
M. tuberculosis	GCF_000572175.1
M. tuberculosis	GCF_000154605.2
M. tuberculosis	GCF_000224435.1
M. tuberculosis	GCF_000422125.1
M. tuberculosis	GCF_000253355.1
M. tuberculosis	GCF_000698475.1
M. tuberculosis	GCF_904810355.1
M. tuberculosis	GCF_904810365.1
M. tuberculosis	GCF_904810345.1
M. tuberculosis	GCF_000338715.2
M. tuberculosis	GCF_904810335.1
M. tuberculosis	GCF_000234725.1
L. monocytogenes	GCF_900187225.1
L. monocytogenes	GCF_041799445.1
L. monocytogenes	GCF_041781785.1
L. monocytogenes	GCF_041791645.1
L. monocytogenes	GCF_041795475.1
L. monocytogenes	GCF_041787955.1
L. monocytogenes	GCF_018604225.1
L. monocytogenes	GCF_000438685.2
L. monocytogenes	GCF_002285835.1
L. monocytogenes	GCF_002285655.1
L. monocytogenes	GCF_002208215.1
L. monocytogenes	GCF_041765005.1
L. monocytogenes	GCF_018604305.1
L. monocytogenes	GCF_018336635.1
L. monocytogenes	GCF_018336675.1
L. monocytogenes	GCF_001998945.1
L. monocytogenes	GCF_001999105.1
L. monocytogenes	GCF_041768315.1
L. monocytogenes	GCF_003030165.1
L. monocytogenes	GCF_002557735.1
L. monocytogenes	GCF_041753805.1
L. monocytogenes	GCF_041764915.1
L. monocytogenes	GCF_046272175.1
L. monocytogenes	GCF_009648695.1
L. monocytogenes	GCF_041753765.1
L. monocytogenes	GCF_041753735.1
L. monocytogenes	GCF_041764945.1
L. monocytogenes	GCF_041753755.1
L. monocytogenes	GCF_001548585.2
L. monocytogenes	GCF_001005925.2
L. monocytogenes	GCF_001952775.1
L. monocytogenes	GCF_028673515.1
L. monocytogenes	GCF_905219375.1
L. monocytogenes	GCF_905219385.1
L. monocytogenes	GCF_000438585.1
L. monocytogenes	GCF_004142705.1
L. monocytogenes	GCF_041765765.1
L. monocytogenes	GCF_028743575.1
L. monocytogenes	GCF_003031915.1
L. monocytogenes	GCF_001908335.2
L. monocytogenes	GCF_002025165.1
L. monocytogenes	GCF_009866905.1
L. monocytogenes	GCF_002843525.1
L. monocytogenes	GCF_002848485.1
L. monocytogenes	GCF_041765455.1
L. monocytogenes	GCF_002848465.1
L. monocytogenes	GCF_002557815.1
L. monocytogenes	GCF_034119725.1
L. monocytogenes	GCF_003043895.1
L. monocytogenes	GCF_008807935.1
L. monocytogenes	GCF_018604325.1
L. monocytogenes	GCF_001644625.1
L. monocytogenes	GCF_902385845.1
L. monocytogenes	GCF_018604245.1
L. monocytogenes	GCF_041765445.1
L. monocytogenes	GCF_041765505.1
L. monocytogenes	GCF_041755335.1
L. monocytogenes	GCF_041764985.1
L. monocytogenes	GCF_041765495.1
L. monocytogenes	GCF_002848425.1
L. monocytogenes	GCF_041763245.1
L. monocytogenes	GCF_003031975.1
L. monocytogenes	GCF_013389395.1
L. monocytogenes	GCF_018310555.1
L. monocytogenes	GCF_016802645.1
L. monocytogenes	GCF_047300925.1
L. monocytogenes	GCF_002848505.1
L. monocytogenes	GCF_041775095.1
L. monocytogenes	GCF_021391455.1
L. monocytogenes	GCF_018604285.1
L. monocytogenes	GCF_001913195.1
L. monocytogenes	GCF_001952795.1
L. monocytogenes	GCF_001952755.1
L. monocytogenes	GCF_009664755.1
L. monocytogenes	GCF_041764875.1
L. monocytogenes	GCF_001952735.1
L. monocytogenes	GCF_041764905.1
L. monocytogenes	GCF_047300935.1
L. monocytogenes	GCF_002969195.1
L. monocytogenes	GCF_029891475.2
L. monocytogenes	GCF_041785485.1
L. monocytogenes	GCF_018106265.1
L. monocytogenes	GCF_001999025.1
L. monocytogenes	GCF_003032055.1
L. monocytogenes	GCF_041753985.1
L. monocytogenes	GCF_041765485.1
L. monocytogenes	GCF_014983505.1
L. monocytogenes	GCF_041754035.1
L. monocytogenes	GCF_003031955.1
L. monocytogenes	GCF_027504105.1
L. monocytogenes	GCF_002116675.1
L. monocytogenes	GCF_013177395.1
L. monocytogenes	GCF_003030405.1
L. monocytogenes	GCF_030168185.1
L. monocytogenes	GCF_030168205.1
L. monocytogenes	GCF_014983645.1
L. monocytogenes	GCF_006364035.1
L. monocytogenes	GCF_040235205.1
L. monocytogenes	GCF_029891465.2
L. monocytogenes	GCF_001889645.2
L. monocytogenes	GCF_001999005.1
L. monocytogenes	GCF_041761115.1
L. monocytogenes	GCF_000746625.1
L. monocytogenes	GCF_040543175.1
L. monocytogenes	GCF_000438605.1
L. monocytogenes	GCF_001548635.2
L. monocytogenes	GCF_003031935.1
L. monocytogenes	GCF_041753785.1
L. monocytogenes	GCF_014983945.1
L. monocytogenes	GCF_004768685.1
L. monocytogenes	GCF_041755435.1
L. monocytogenes	GCF_002043045.1
L. monocytogenes	GCF_018336655.1
L. monocytogenes	GCF_000438665.2
L. monocytogenes	GCF_041765605.1
L. monocytogenes	GCF_003032075.1
L. monocytogenes	GCF_030168125.1
L. monocytogenes	GCF_028674005.1
L. monocytogenes	GCF_002105715.1
L. monocytogenes	GCF_002103235.2
L. monocytogenes	GCF_041753775.1
L. monocytogenes	GCF_041764935.1
L. monocytogenes	GCF_041764885.1
L. monocytogenes	GCF_041765065.1
L. monocytogenes	GCF_001999045.1
L. monocytogenes	GCF_002831485.1
L. monocytogenes	GCF_030168145.1
L. monocytogenes	GCF_018336695.1
L. monocytogenes	GCF_041765515.1
L. monocytogenes	GCF_041765035.1
L. monocytogenes	GCF_010443035.1
L. monocytogenes	GCF_041765535.1
L. monocytogenes	GCF_041765015.1
L. monocytogenes	GCF_041765025.1
L. monocytogenes	GCF_001998915.1
L. monocytogenes	GCF_041753975.1
L. monocytogenes	GCF_047300895.1
L. monocytogenes	GCF_001999085.1
L. monocytogenes	GCF_002105615.1
L. monocytogenes	GCF_041764995.1
L. monocytogenes	GCF_023515845.1
L. monocytogenes	GCF_027503885.1
L. monocytogenes	GCF_003999665.1
L. monocytogenes	GCF_001999145.1
L. monocytogenes	GCF_009664735.1
L. monocytogenes	GCF_018336755.1
L. monocytogenes	GCF_018336775.1
L. monocytogenes	GCF_041771805.1
L. monocytogenes	GCF_038432035.2
L. monocytogenes	GCF_016728025.1
L. monocytogenes	GCF_041764925.1
L. monocytogenes	GCF_030730825.2
L. monocytogenes	GCF_030732085.2
L. monocytogenes	GCF_041777925.1
L. monocytogenes	GCF_018336715.1
L. monocytogenes	GCF_018336735.1
L. monocytogenes	GCF_018336795.1
L. monocytogenes	GCF_029891535.2
L. monocytogenes	GCF_000438645.1
L. monocytogenes	GCF_037064455.1
L. monocytogenes	GCF_037056125.1
L. monocytogenes	GCF_037055935.1
L. monocytogenes	GCF_029891435.2
L. monocytogenes	GCF_022220765.1
L. monocytogenes	GCF_028673815.1
L. monocytogenes	GCF_029872175.2
L. monocytogenes	GCF_029872215.2
L. monocytogenes	GCF_029872195.2
L. monocytogenes	GCF_029872245.2
L. monocytogenes	GCF_018604205.1
L. monocytogenes	GCF_003409075.1
L. monocytogenes	GCF_013177415.1
L. monocytogenes	GCF_002105635.1
L. monocytogenes	GCF_000438705.2
L. monocytogenes	GCF_000438725.2
L. monocytogenes	GCF_000438745.2
L. monocytogenes	GCF_013122235.1
L. monocytogenes	GCF_018604265.1
L. monocytogenes	GCF_013177375.1
L. monocytogenes	GCF_047300915.1
L. monocytogenes	GCF_041753935.1
L. monocytogenes	GCF_029872275.2
L. monocytogenes	GCF_001483445.1
L. monocytogenes	GCF_027504065.1
L. monocytogenes	GCF_030252595.2
L. monocytogenes	GCF_041753745.1
L. monocytogenes	GCF_029891455.2
L. monocytogenes	GCF_015583955.1
L. monocytogenes	GCF_029872235.2
L. monocytogenes	GCF_029891485.2
L. monocytogenes	GCF_014987905.1
L. monocytogenes	GCF_003031895.1
L. monocytogenes	GCF_003390475.1
L. monocytogenes	GCF_006364655.1
L. monocytogenes	GCF_022869685.1
L. monocytogenes	GCF_046844555.1
L. monocytogenes	GCF_001889585.2
L. monocytogenes	GCF_001454925.1
L. monocytogenes	GCF_027504005.1
L. monocytogenes	GCF_030168165.1
L. monocytogenes	GCF_013137935.1
L. monocytogenes	GCF_041754025.1
L. monocytogenes	GCF_041765475.1
L. monocytogenes	GCF_027504085.1
L. monocytogenes	GCF_029872415.2
L. monocytogenes	GCF_040500535.1
L. monocytogenes	GCF_001027085.1
L. monocytogenes	GCF_028674095.1
L. monocytogenes	GCF_001027205.1
L. monocytogenes	GCF_028673915.1
L. monocytogenes	GCF_014843275.1
L. monocytogenes	GCF_041753965.1
L. monocytogenes	GCF_041755305.1
L. monocytogenes	GCF_016775765.1
L. monocytogenes	GCF_041764895.1
L. monocytogenes	GCF_000438625.1
L. monocytogenes	GCF_010442835.1
L. monocytogenes	GCF_001454845.1
L. monocytogenes	GCF_041765045.1
L. monocytogenes	GCF_041765055.1
L. monocytogenes	GCF_041765525.1
L. monocytogenes	GCF_041765545.1
L. monocytogenes	GCF_041765555.1
L. monocytogenes	GCF_003433415.1
L. monocytogenes	GCF_001999125.1
L. monocytogenes	GCF_046272095.1
L. monocytogenes	GCF_022220825.1
L. monocytogenes	GCF_046271915.1
L. monocytogenes	GCF_046271935.1
L. monocytogenes	GCF_046271985.1
L. monocytogenes	GCF_001047715.2
L. monocytogenes	GCF_009648615.1
L. monocytogenes	GCF_009648635.1
L. monocytogenes	GCF_009648595.1
L. monocytogenes	GCF_046271925.1
L. monocytogenes	GCF_009648675.1
L. monocytogenes	GCF_026976075.1
L. monocytogenes	GCF_008807875.1
L. monocytogenes	GCF_900231475.1
L. monocytogenes	GCF_004771175.1
L. monocytogenes	GCF_008807895.1
L. monocytogenes	GCF_041320615.1
L. monocytogenes	GCF_002220325.1
L. monocytogenes	GCF_041765075.1
L. monocytogenes	GCF_024399455.1
L. monocytogenes	GCF_038655475.1
L. monocytogenes	GCF_001027165.1
L. monocytogenes	GCF_009664775.1
L. monocytogenes	GCF_041753795.1
L. monocytogenes	GCF_001999165.1
L. monocytogenes	GCF_018968745.1
L. monocytogenes	GCF_038653055.1
L. monocytogenes	GCF_001483405.1
L. monocytogenes	GCF_037062095.1
L. monocytogenes	GCF_041755325.1
L. monocytogenes	GCF_001999065.1
L. monocytogenes	GCF_041755645.1
L. monocytogenes	GCF_022682045.1
L. monocytogenes	GCF_030730725.2
L. monocytogenes	GCF_030730745.2
L. monocytogenes	GCF_001188655.1
L. monocytogenes	GCF_001005985.1
L. monocytogenes	GCF_030730795.2
L. monocytogenes	GCF_037056005.1
L. monocytogenes	GCF_041755445.1
L. monocytogenes	GCF_041755495.1
L. monocytogenes	GCF_041759005.1
L. monocytogenes	GCF_041765095.1
L. monocytogenes	GCF_029891565.2
L. monocytogenes	GCF_041756895.1
L. monocytogenes	GCF_041755405.1
L. monocytogenes	GCF_008807955.1
L. monocytogenes	GCF_041753725.1
L. monocytogenes	GCF_018735785.1
L. monocytogenes	GCF_029872295.2
L. monocytogenes	GCF_037063215.1
L. monocytogenes	GCF_001998985.1
L. monocytogenes	GCF_900231485.1
L. monocytogenes	GCF_041753835.1
L. monocytogenes	GCF_041755315.1
L. monocytogenes	GCF_041753845.1
L. monocytogenes	GCF_016767835.1
L. monocytogenes	GCF_040144805.1
L. monocytogenes	GCF_030758335.2
L. monocytogenes	GCF_018966765.1
L. monocytogenes	GCF_002105675.1
L. monocytogenes	GCF_000950775.1
L. monocytogenes	GCF_004771195.1
L. monocytogenes	GCF_022220725.1
L. monocytogenes	GCF_014334275.1
L. monocytogenes	GCF_004101665.1
L. monocytogenes	GCF_900637785.1
L. monocytogenes	GCF_001027245.1
L. monocytogenes	GCF_041765465.1
L. monocytogenes	GCF_001188025.2
L. monocytogenes	GCF_000681515.2
L. monocytogenes	GCF_041764965.1
L. monocytogenes	GCF_044792545.1
L. monocytogenes	GCF_026975895.1
L. monocytogenes	GCF_002105655.1
L. monocytogenes	GCF_001513695.1
L. monocytogenes	GCF_001483425.1
L. monocytogenes	GCF_003900515.1
L. monocytogenes	GCF_000600015.1
L. monocytogenes	GCF_000800335.1
L. monocytogenes	GCF_000808055.1
L. monocytogenes	GCF_018736025.1
L. monocytogenes	GCF_016775745.1
L. monocytogenes	GCF_026976295.1
L. monocytogenes	GCF_900275645.1
L. monocytogenes	GCF_001188045.3
L. monocytogenes	GCF_003722375.1
L. monocytogenes	GCF_002105695.1
L. monocytogenes	GCF_009730615.1
L. monocytogenes	GCF_001027065.1
L. monocytogenes	GCF_041764975.1
L. monocytogenes	GCF_009730635.1
L. monocytogenes	GCF_001027125.1
L. monocytogenes	GCF_003144075.1
L. monocytogenes	GCF_001596775.2
L. monocytogenes	GCF_041765615.1
L. monocytogenes	GCF_018966805.1
L. monocytogenes	GCF_002101275.1
L. monocytogenes	GCF_022220785.1
L. monocytogenes	GCF_041765085.1
L. monocytogenes	GCF_026976255.1
L. monocytogenes	GCF_016775725.1
L. monocytogenes	GCF_030168065.1
L. monocytogenes	GCF_015689035.1
L. monocytogenes	GCF_018604185.1
L. monocytogenes	GCF_022220805.1
L. monocytogenes	GCF_030168085.1
L. monocytogenes	GCF_018672415.1
L. monocytogenes	GCF_008807915.1
L. monocytogenes	GCF_008807975.1
L. monocytogenes	GCF_016757715.1
L. monocytogenes	GCF_019332005.1
L. monocytogenes	GCF_014304695.1
L. monocytogenes	GCF_014304775.1
L. monocytogenes	GCF_022220745.1
L. monocytogenes	GCF_014304675.1
L. monocytogenes	GCF_018735945.1
L. monocytogenes	GCF_014843295.1
L. monocytogenes	GCF_001551855.1
L. monocytogenes	GCF_041764955.1
L. monocytogenes	GCF_003812545.1
L. monocytogenes	GCF_030168025.1
L. monocytogenes	GCF_021391475.1
L. monocytogenes	GCF_001454885.1
L. monocytogenes	GCF_001454865.1
L. monocytogenes	GCF_030168105.1
L. monocytogenes	GCF_003812565.1
L. monocytogenes	GCF_030168045.1
L. monocytogenes	GCF_045288145.1
L. monocytogenes	GCF_009866885.1
L. monocytogenes	GCF_000168695.2
L. monocytogenes	GCF_021378215.1
L. monocytogenes	GCF_000582845.1
L. monocytogenes	GCF_000168635.2
L. monocytogenes	GCF_000022925.1
L. monocytogenes	GCF_014843315.1
L. monocytogenes	GCF_028768565.1
L. monocytogenes	GCF_000093125.2
L. monocytogenes	GCF_000513595.1
L. monocytogenes	GCF_000513635.1
L. monocytogenes	GCF_000513655.1
L. monocytogenes	GCF_002213585.1
L. monocytogenes	GCF_000195395.5
L. monocytogenes	GCF_002213705.1
L. monocytogenes	GCF_002213725.1
L. monocytogenes	GCF_002214085.1
L. monocytogenes	GCF_002214105.1
L. monocytogenes	GCF_002213685.1
L. monocytogenes	GCF_002213565.1
L. monocytogenes	GCF_002213605.1
L. monocytogenes	GCF_002213665.1
L. monocytogenes	GCF_002213905.1
L. monocytogenes	GCF_002214045.1
L. monocytogenes	GCF_002213545.1
L. monocytogenes	GCF_000513675.1
L. monocytogenes	GCF_002213645.1
L. monocytogenes	GCF_000513695.1
L. monocytogenes	GCF_000209755.1
L. monocytogenes	GCF_002213885.1
L. monocytogenes	GCF_002213925.1
L. monocytogenes	GCF_002213945.1
L. monocytogenes	GCF_000306905.1
L. monocytogenes	GCF_000218305.1
L. monocytogenes	GCF_002214005.1
L. monocytogenes	GCF_002214065.1
L. monocytogenes	GCF_000513615.1
L. monocytogenes	GCF_000168575.2
L. monocytogenes	GCF_000210815.2
L. monocytogenes	GCF_000307005.1
L. monocytogenes	GCF_002213985.1
L. monocytogenes	GCF_002213745.1
L. monocytogenes	GCF_002213765.1
L. monocytogenes	GCF_000197755.2
L. monocytogenes	GCF_002213785.1
L. monocytogenes	GCF_014843335.1
L. monocytogenes	GCF_002213625.1
L. monocytogenes	GCF_000307025.1
L. monocytogenes	GCF_000568475.1
L. monocytogenes	GCF_001454905.1
L. monocytogenes	GCF_000613085.1
L. monocytogenes	GCF_009648655.1
L. monocytogenes	GCF_002214125.1
L. monocytogenes	GCF_002214145.1
L. monocytogenes	GCF_000568935.1
L. monocytogenes	GCF_000307615.1
L. monocytogenes	GCF_000307085.1
L. monocytogenes	GCF_002213805.1
L. monocytogenes	GCF_002213825.1
L. monocytogenes	GCF_002213505.1
L. monocytogenes	GCF_002213965.1
L. monocytogenes	GCF_000307045.1
L. monocytogenes	GCF_000318055.1
L. monocytogenes	GCF_000258905.1
L. monocytogenes	GCF_000306985.1
L. monocytogenes	GCF_000168595.2
L. monocytogenes	GCF_002213845.1
L. monocytogenes	GCF_002213865.1
L. monocytogenes	GCF_000307065.1
E. coli	GCF_000005845.2
E. coli	GCF_000008865.2
E. coli	GCF_002853715.1
E. coli	GCF_003697165.2
E. coli	GCF_000210475.1
E. coli	GCF_003018455.1
E. coli	GCF_003018035.1
E. coli	GCF_001721125.1
E. coli	GCF_003018575.1
E. coli	GCF_003966465.1
E. coli	GCF_003018135.1
E. coli	GCF_003018795.1
E. coli	GCF_003018555.1
E. coli	GCF_003018895.1
E. coli	GCF_003018055.1
E. coli	GCF_003017915.1
E. coli	GCF_003018315.1
E. coli	GCF_001612475.1
E. coli	GCF_003790525.1
E. coli	GCF_001890245.1
E. coli	GCF_001890205.1
E. coli	GCF_003019175.1
E. coli	GCF_001612495.1
E. coli	GCF_003017375.1
E. coli	GCF_002946715.1
E. coli	GCF_003019215.1
E. coli	GCF_003019155.1
E. coli	GCF_002220265.1
E. coli	GCF_001890325.1
E. coli	GCF_001890225.1
E. coli	GCF_003966425.1
E. coli	GCF_900635185.1
E. coli	GCF_002156845.1
E. coli	GCF_001806265.1
E. coli	GCF_001806285.1
E. coli	GCF_002058765.1
E. coli	GCF_003018775.1
E. coli	GCF_003018915.1
E. coli	GCF_003018715.1
E. coli	GCF_002012085.1
E. coli	GCF_003018495.1
E. coli	GCF_001644745.1
E. coli	GCF_001890345.1
E. coli	GCF_003017765.1
E. coli	GCF_001900355.1
E. coli	GCF_003018535.1
E. coli	GCF_001890265.1
E. coli	GCF_003571685.1
E. coli	GCF_002249955.1
E. coli	GCF_003018875.1
E. coli	GCF_003018935.1
E. coli	GCF_001900945.1
E. coli	GCF_003018695.1
E. coli	GCF_003018995.1
E. coli	GCF_003308955.1
E. coli	GCF_002057245.1
E. coli	GCF_001890305.1
E. coli	GCF_003018815.1
E. coli	GCF_003017935.1
E. coli	GCF_003017555.1
E. coli	GCF_003203755.1
E. coli	GCF_003966445.1
E. coli	GCF_001900515.1
E. coli	GCF_002156825.1
E. coli	GCF_900093485.1
E. coli	GCF_003019055.1
E. coli	GCF_001645235.2
E. coli	GCF_001900535.1
E. coli	GCF_003017975.1
E. coli	GCF_003017455.1
E. coli	GCF_002393465.1
E. coli	GCF_000784925.1
E. coli	GCF_001901425.1
E. coli	GCF_003018155.1
E. coli	GCF_002863685.1
E. coli	GCF_003308975.1
E. coli	GCF_900635325.1
E. coli	GCF_002278115.2
E. coli	GCF_001677495.1
E. coli	GCF_001936315.1
E. coli	GCF_002934895.1
E. coli	GCF_000967155.2
E. coli	GCF_002393365.1
E. coli	GCF_003018615.1
E. coli	GCF_002863665.1
E. coli	GCF_002012225.1
E. coli	GCF_003180995.1
E. coli	GCF_002012025.1
E. coli	GCF_003019075.1
E. coli	GCF_002214745.2
E. coli	GCF_003856615.1
E. coli	GCF_003288295.1
E. coli	GCF_003018375.1
E. coli	GCF_003288275.1
E. coli	GCF_001678965.1
E. coli	GCF_003812945.1
E. coli	GCF_002012065.1
E. coli	GCF_002846135.1
E. coli	GCF_003346835.1
E. coli	GCF_001677515.1
E. coli	GCF_003204155.1
E. coli	GCF_002968735.1
E. coli	GCF_003813145.1
E. coli	GCF_003627855.1
E. coli	GCF_001420935.1
E. coli	GCF_002951675.1
E. coli	GCF_002853655.1
E. coli	GCF_002925525.1
E. coli	GCF_002763995.1
E. coli	GCF_002764015.1
E. coli	GCF_003018075.1
E. coli	GCF_001721225.1
E. coli	GCF_001886895.1
E. coli	GCF_003491165.1
E. coli	GCF_003402955.1
E. coli	GCF_001693315.1
E. coli	GCF_002142675.1
E. coli	GCF_001721525.1
E. coli	GCF_003856635.1
E. coli	GCF_002591135.1
E. coli	GCF_003019035.1
E. coli	GCF_003018395.1
E. coli	GCF_003018655.1
E. coli	GCF_002196475.1
E. coli	GCF_900636215.1
E. coli	GCF_002196495.1
E. coli	GCF_003031795.1
E. coli	GCF_001420955.1
E. coli	GCF_001683435.1
E. coli	GCF_000987875.1
E. coli	GCF_002844685.1
E. coli	GCF_001901065.1
E. coli	GCF_001901105.1
E. coli	GCF_003856695.1
E. coli	GCF_900092615.1
E. coli	GCF_002863885.1
E. coli	GCF_001280345.1
E. coli	GCF_002202175.1
E. coli	GCF_003956245.1
E. coli	GCF_003017805.1
E. coli	GCF_001693635.1
E. coli	GCF_002310595.1
E. coli	GCF_003351485.1
E. coli	GCF_002859105.1
E. coli	GCF_001900395.1
E. coli	GCF_003856655.1
E. coli	GCF_001513635.1
E. coli	GCF_002787935.1
E. coli	GCF_003571785.1
E. coli	GCF_003956325.1
E. coli	GCF_002357895.1
E. coli	GCF_001675145.1
E. coli	GCF_002900305.1
E. coli	GCF_003956485.1
E. coli	GCF_002055605.1
E. coli	GCF_001900735.1
E. coli	GCF_002007705.1
E. coli	GCF_002788115.1
E. coli	GCF_003571665.1
E. coli	GCF_001469815.1
E. coli	GCF_003956165.1
E. coli	GCF_001901165.1
E. coli	GCF_002903105.1
E. coli	GCF_001901185.1
E. coli	GCF_001901215.1
E. coli	GCF_002012165.1
E. coli	GCF_003856675.1
E. coli	GCF_003956205.1
E. coli	GCF_003019095.1
E. coli	GCF_002211725.1
E. coli	GCF_002164595.2
E. coli	GCF_000599705.1
E. coli	GCF_002310655.1
E. coli	GCF_002302315.1
E. coli	GCF_002741355.1
E. coli	GCF_003031735.1
E. coli	GCF_002953435.1
E. coli	GCF_002855415.1
E. coli	GCF_003018275.1
E. coli	GCF_002285755.1
E. coli	GCF_003020885.1
E. coli	GCF_001513615.1
E. coli	GCF_002855325.1
E. coli	GCF_002763515.2
E. coli	GCF_003030245.1
E. coli	GCF_003018195.1
E. coli	GCF_001566615.1
E. coli	GCF_001900595.1
E. coli	GCF_002853965.1
E. coli	GCF_001280405.1
E. coli	GCF_002310635.1
E. coli	GCF_003956365.1
E. coli	GCF_001485455.1
E. coli	GCF_002011985.1
E. coli	GCF_000599665.1
E. coli	GCF_002787215.1
E. coli	GCF_002952695.1
E. coli	GCF_002951655.1
E. coli	GCF_001280325.1
E. coli	GCF_001566675.1
E. coli	GCF_003176855.1
E. coli	GCF_001900985.1
E. coli	GCF_003181035.1
E. coli	GCF_002357875.1
E. coli	GCF_001890365.1
E. coli	GCF_002142695.1
E. coli	GCF_003018755.1
E. coli	GCF_002796585.1
E. coli	GCF_002310575.1
E. coli	GCF_001577325.1
E. coli	GCF_001901145.1
E. coli	GCF_002012045.1
E. coli	GCF_900635205.1
E. coli	GCF_003018335.1
E. coli	GCF_002180095.1
E. coli	GCF_001660585.1
E. coli	GCF_002952095.1
E. coli	GCF_003325975.1
E. coli	GCF_003194345.1
E. coli	GCF_002996945.1
E. coli	GCF_003956185.1
E. coli	GCF_001900335.1
E. coli	GCF_003076395.1
E. coli	GCF_002055635.1
E. coli	GCF_000819645.1
E. coli	GCF_002142715.1
E. coli	GCF_003018235.1
E. coli	GCF_001663475.1
E. coli	GCF_002157245.1
E. coli	GCF_000931565.1
E. coli	GCF_001617565.1
E. coli	GCF_900618295.1
E. coli	GCF_900636075.1
E. coli	GCF_001618365.1
E. coli	GCF_001679985.1
E. coli	GCF_003031775.1
E. coli	GCF_001021595.1
E. coli	GCF_003018115.1
E. coli	GCF_000599685.1
E. coli	GCF_002012245.1
E. coli	GCF_003018355.1
E. coli	GCF_900166955.1
E. coli	GCF_003204955.1
E. coli	GCF_001660565.1
E. coli	GCF_002056635.1
E. coli	GCF_001900315.1
E. coli	GCF_003288455.1
E. coli	GCF_003571825.1
E. coli	GCF_002948655.1
E. coli	GCF_002310695.1
E. coli	GCF_900636295.1
E. coli	GCF_003956445.1
E. coli	GCF_002853805.1
E. coli	GCF_003956405.1
E. coli	GCF_002193095.1
E. coli	GCF_002009315.1
E. coli	GCF_003812625.1
E. coli	GCF_001618345.2
E. coli	GCF_002302335.1
E. coli	GCF_003095635.1
E. coli	GCF_001900635.1
E. coli	GCF_900636125.1
E. coli	GCF_002180275.1
E. coli	GCF_003017995.1
E. coli	GCF_900635165.1
E. coli	GCF_002214205.1
E. coli	GCF_003956425.1
E. coli	GCF_003017615.1
E. coli	GCF_002012205.1
E. coli	GCF_001007915.1
E. coli	GCF_900636175.1
E. coli	GCF_002860085.1
E. coli	GCF_002057355.1
E. coli	GCF_001901025.1
E. coli	GCF_002180195.1
E. coli	GCF_001901045.1
E. coli	GCF_003344465.1
E. coli	GCF_002787545.1
E. coli	GCF_002587005.1
E. coli	GCF_002996665.1
E. coli	GCF_002893905.2
E. coli	GCF_001900835.1
E. coli	GCF_002012145.1
E. coli	GCF_002215095.1
E. coli	GCF_003342715.1
E. coli	GCF_003956225.1
E. coli	GCF_002357915.1
E. coli	GCF_003956285.1
E. coli	GCF_002879975.1
E. coli	GCF_002220215.1
E. coli	GCF_002741295.1
E. coli	GCF_003667405.1
E. coli	GCF_002012305.1
E. coli	GCF_002012265.1
E. coli	GCF_003956465.1
E. coli	GCF_001280385.1
E. coli	GCF_003570765.1
E. coli	GCF_002165115.2
E. coli	GCF_002863845.1
E. coli	GCF_003031815.1
E. coli	GCF_002741535.1
E. coli	GCF_003018855.1
E. coli	GCF_900184875.1
E. coli	GCF_002787645.1
E. coli	GCF_002077195.1
E. coli	GCF_001900555.1
E. coli	GCF_003018215.1
E. coli	GCF_002310615.1
E. coli	GCF_002011965.1
E. coli	GCF_001566635.1
E. coli	GCF_900088105.1
E. coli	GCF_002165095.2
E. coli	GCF_003122105.1
E. coli	GCF_003018255.1
E. coli	GCF_002011945.1
E. coli	GCF_003030365.1
E. coli	GCF_002105735.1
E. coli	GCF_001901465.1
E. coli	GCF_002951715.1
E. coli	GCF_000971615.1
E. coli	GCF_003956265.1
E. coli	GCF_000801185.2
E. coli	GCF_001971765.1
E. coli	GCF_001515725.1
E. coli	GCF_002999075.1
E. coli	GCF_002860105.1
E. coli	GCF_003956305.1
E. coli	GCF_003073875.1
E. coli	GCF_000599645.1
E. coli	GCF_002741555.1
E. coli	GCF_003352425.1
E. coli	GCF_003413625.1
E. coli	GCF_002903125.1
E. coli	GCF_001886935.1
E. coli	GCF_002192295.1
E. coli	GCF_001644725.1
E. coli	GCF_001442495.1
E. coli	GCF_002180215.1
E. coli	GCF_002237305.1
E. coli	GCF_002116715.2
E. coli	GCF_002788295.1
E. coli	GCF_001618325.1
E. coli	GCF_002163655.1
E. coli	GCF_003432305.1
E. coli	GCF_900636785.1
E. coli	GCF_003711005.1
E. coli	GCF_003254065.1
E. coli	GCF_002237325.1
E. coli	GCF_003019115.1
E. coli	GCF_001900295.1
E. coli	GCF_002953455.1
E. coli	GCF_002787315.1
E. coli	GCF_001860505.1
E. coli	GCF_001900965.1
E. coli	GCF_002786655.1
E. coli	GCF_003018475.1
E. coli	GCF_001900415.1
E. coli	GCF_002899475.1
E. coli	GCF_001900435.1
E. coli	GCF_003073835.1
E. coli	GCF_002180055.1
E. coli	GCF_001750845.1
E. coli	GCF_002944935.1
E. coli	GCF_003856995.1
E. coli	GCF_001900375.1
E. coli	GCF_000801165.1
E. coli	GCF_003925895.1
E. coli	GCF_001901125.1
E. coli	GCF_003410275.1
E. coli	GCF_001900655.1
E. coli	GCF_003956385.1
E. coli	GCF_001900775.1
E. coli	GCF_003288415.1
E. coli	GCF_001900675.1
E. coli	GCF_002811555.3
E. coli	GCF_003956345.1
E. coli	GCF_003030025.1
E. coli	GCF_900174635.1
E. coli	GCF_003051985.2
E. coli	GCF_002494365.2
E. coli	GCF_002180135.1
E. coli	GCF_900174625.1
E. coli	GCF_001900495.1
E. coli	GCF_900636005.1
E. coli	GCF_000599625.1
E. coli	GCF_001900455.1
E. coli	GCF_001900475.1
E. coli	GCF_001901085.1
E. coli	GCF_003351385.1
E. coli	GCF_002870165.1
E. coli	GCF_003018095.1
E. coli	GCF_001886555.1
E. coli	GCF_001886755.1
E. coli	GCF_002012005.1
E. coli	GCF_001886535.1
E. coli	GCF_001886575.1
E. coli	GCF_002812545.1
E. coli	GCF_001932515.1
E. coli	GCF_002951755.1
E. coli	GCF_003443815.1
E. coli	GCF_002192275.1
E. coli	GCF_003336405.1
E. coli	GCF_003703795.1
E. coli	GCF_002310555.1
E. coli	GCF_003031225.1
E. coli	GCF_003180975.1
E. coli	GCF_002803905.1
E. coli	GCF_001900615.1
E. coli	GCF_002968935.1
E. coli	GCF_000814145.2
E. coli	GCF_002163695.1
E. coli	GCF_000597845.1
E. coli	GCF_900636195.1
E. coli	GCF_003043915.1
E. coli	GCF_003711045.1
E. coli	GCF_002201835.1
E. coli	GCF_001901005.1
E. coli	GCF_002951795.1
E. coli	GCF_001901445.1
E. coli	GCF_003571765.1
E. coli	GCF_900636105.1
E. coli	GCF_003856575.1
E. coli	GCF_001900885.1
E. coli	GCF_002741335.1
E. coli	GCF_001900925.1
E. coli	GCF_003355175.1
E. coli	GCF_001678925.1
E. coli	GCF_002951695.1
E. coli	GCF_002951735.1
E. coli	GCF_900636595.1
E. coli	GCF_003111785.1
E. coli	GCF_003033905.1
E. coli	GCF_001888075.1
E. coli	GCF_002310715.1
E. coli	GCF_001900695.1
E. coli	GCF_002589795.1
E. coli	GCF_002012105.1
E. coli	GCF_002163935.1
E. coli	GCF_002163955.1
E. coli	GCF_900474445.1
E. coli	GCF_900474495.1
E. coli	GCF_003290205.1
E. coli	GCF_001901315.1
E. coli	GCF_002310675.1
E. coli	GCF_003073955.1
E. coli	GCF_003268695.1
E. coli	GCF_900636605.1
E. coli	GCF_900635635.1
E. coli	GCF_002012125.1
E. coli	GCF_003073815.1
E. coli	GCF_002966755.1
E. coli	GCF_003172465.2
E. coli	GCF_002951855.1
E. coli	GCF_003052645.1
E. coli	GCF_900635215.1
E. coli	GCF_001043215.1
E. coli	GCF_002310735.1
E. coli	GCF_003667385.1
E. coli	GCF_001735705.1
E. coli	GCF_001901365.1
E. coli	GCF_002951775.1
E. coli	GCF_002056145.1
E. coli	GCF_002953895.1
E. coli	GCF_002952915.1
E. coli	GCF_002952935.1
E. coli	GCF_002953095.1
E. coli	GCF_002953755.1
E. coli	GCF_002953795.1
E. coli	GCF_002953815.1
E. coli	GCF_002953835.1
E. coli	GCF_002952875.1
E. coli	GCF_002952955.1
E. coli	GCF_002953055.1
E. coli	GCF_002953075.1
E. coli	GCF_002953855.1
E. coli	GCF_002953015.1
E. coli	GCF_002952855.1
E. coli	GCF_002953035.1
E. coli	GCF_002952995.1
E. coli	GCF_002953775.1
E. coli	GCF_002952895.1
E. coli	GCF_002953875.1
E. coli	GCF_900474625.1
E. coli	GCF_900636045.1
E. coli	GCF_900635145.1
E. coli	GCF_002796445.1
E. coli	GCF_001999185.1
E. coli	GCF_001308165.1
E. coli	GCF_001308125.1
E. coli	GCF_002899535.1
E. coli	GCF_002854065.1
E. coli	GCF_003667425.1
E. coli	GCF_900096795.1
E. coli	GCF_900096845.1
E. coli	GCF_001900715.1
E. coli	GCF_900636795.1
E. coli	GCF_900636055.1
E. coli	GCF_000988355.1
E. coli	GCF_001900905.1
E. coli	GCF_001900815.1
E. coli	GCF_900186905.1
E. coli	GCF_002968715.1
E. coli	GCF_002899515.1
E. coli	GCF_003691425.1
E. coli	GCF_003013205.1
E. coli	GCF_001682305.2
E. coli	GCF_003052665.1
E. coli	GCF_001183645.1
E. coli	GCF_003287245.1
E. coli	GCF_001183665.1
E. coli	GCF_000988385.1
E. coli	GCF_001183685.1
E. coli	GCF_002993265.1
E. coli	GCF_002848225.1
E. coli	GCF_000988465.1
E. coli	GCF_000988425.1
E. coli	GCF_900636305.1
E. coli	GCF_003367885.1
E. coli	GCF_001663075.1
E. coli	GCF_002056065.1
E. coli	GCF_900636145.1
E. coli	GCF_002761835.1
E. coli	GCF_001276585.2
E. coli	GCF_000952955.1
E. coli	GCF_000953515.1
E. coli	GCF_001723505.1
E. coli	GCF_003717595.1
E. coli	GCF_002118095.1
E. coli	GCF_000830035.1
E. coli	GCF_002090355.1
E. coli	GCF_003971215.1
E. coli	GCF_002899495.1
E. coli	GCF_900636235.1
E. coli	GCF_001900795.1
E. coli	GCF_000833145.1
E. coli	GCF_001900575.1
E. coli	GCF_000833635.2
E. coli	GCF_001039415.1
E. coli	GCF_002934025.1
E. coli	GCF_003231115.1
E. coli	GCF_002078295.1
E. coli	GCF_002078275.1
E. coli	GCF_001544635.1
E. coli	GCF_001566335.1
E. coli	GCF_002843685.1
E. coli	GCF_001308065.1
E. coli	GCF_003627195.1
E. coli	GCF_000269645.1
E. coli	GCF_000273425.1
E. coli	GCF_000801205.1
E. coli	GCF_001559675.1
E. coli	GCF_000974885.1
E. coli	GCF_000974575.1
E. coli	GCF_000981485.1
E. coli	GCF_001020945.2
E. coli	GCF_001021005.2
E. coli	GCF_000974505.1
E. coli	GCF_000974405.1
E. coli	GCF_000974865.1
E. coli	GCF_000974535.1
E. coli	GCF_000974825.1
E. coli	GCF_000974465.1
E. coli	GCF_000800765.1
E. coli	GCF_001559655.1
E. coli	GCF_000750555.1
E. coli	GCF_001695515.1
E. coli	GCF_001651965.2
E. coli	GCF_001651925.2
E. coli	GCF_001651945.2
E. coli	GCF_003966795.1
E. coli	GCF_003722195.1
E. coli	GCF_001865295.1
E. coli	GCF_001558995.2
E. coli	GCF_001753545.1
E. coli	GCF_001753485.1
E. coli	GCF_001753505.1
E. coli	GCF_001753445.1
E. coli	GCF_001753525.1
E. coli	GCF_001753465.1
E. coli	GCF_001753565.1
E. coli	GCF_001307215.1
E. coli	GCF_000022665.1
E. coli	GCF_000009565.1
E. coli	GCF_000732965.1
E. coli	GCF_001650295.1
E. coli	GCF_002208865.2
E. coli	GCF_001650275.1
E. coli	GCF_000714595.1
E. coli	GCF_003546975.1
E. coli	GCF_000285655.3
E. coli	GCF_003591595.1
E. coli	GCF_000743255.1
E. coli	GCF_000270105.1
E. coli	GCF_001559635.1
E. coli	GCF_001559615.2
E. coli	GCF_000184185.1
E. coli	GCF_000258145.1
E. coli	GCF_002983645.1
E. coli	GCF_002209105.2
E. coli	GCF_000027125.1
E. coli	GCF_000499485.1
E. coli	GCF_000986765.1
E. coli	GCF_001874485.1
E. coli	GCF_000299455.1
E. coli	GCF_000493755.1
E. coli	GCF_001021635.2
E. coli	GCF_000258025.1
E. coli	GCF_001051135.1
E. coli	GCF_000831565.1
E. coli	GCF_000183345.1
E. coli	GCF_002079225.1
E. coli	GCF_003112225.1
E. coli	GCF_003112185.1
E. coli	GCF_003112165.1
E. coli	GCF_000520035.1
E. coli	GCF_000671295.1
E. coli	GCF_000730345.1
E. coli	GCF_000803705.1
E. coli	GCF_000662395.1
E. coli	GCF_000520055.1
E. coli	GCF_002844165.1
E. coli	GCF_003112145.1
E. coli	GCF_000025165.1
E. coli	GCF_000262125.1
E. coli	GCF_003586065.1
E. coli	GCF_003433275.1
E. coli	GCF_000227625.1
E. coli	GCF_000299475.1
E. coli	GCF_000245515.1
E. coli	GCF_000299255.1
E. coli	GCF_000220005.1
E. coli	GCF_003112245.1
E. coli	GCF_000212715.2
E. coli	GCF_000148365.1
E. coli	GCF_003586045.1
E. coli	GCF_000025745.1
E. coli	GCF_000827105.1
E. coli	GCF_001593565.1
E. coli	GCF_002024865.1
E. coli	GCF_002741595.1
E. coli	GCF_003112205.1
E. coli	GCF_000233875.1
E. coli	GCF_000233895.1
E. coli	GCF_001021615.1
E. coli	GCF_000968515.1
E. coli	GCF_000148605.1
E. coli	GCF_000219515.2
E. coli	GCF_000493595.2
E. coli	GCF_002741455.1
E. coli	GCF_002741255.1
E. coli	GCF_000829985.1
E. coli	GCF_002741435.1
E. coli	GCF_002741495.1
E. coli	GCF_000813165.1
E. coli	GCF_002716885.1
E. coli	GCF_001610755.1
E. coli	GCF_002741315.1
E. coli	GCF_000464955.2
E. coli	GCF_002741195.1
E. coli	GCF_900149915.1
E. coli	GCF_002741175.1
E. coli	GCF_000468515.1
E. coli	GCF_000332755.1
E. coli	GCF_900149875.1
E. coli	GCF_002269325.1
E. coli	GCF_002741575.1
E. coli	GCF_000725305.1
E. coli	GCF_002741475.1
E. coli	GCF_001029125.1
E. coli	GCF_000800215.1
S. agalactiae	GCF_001552035.1
S. agalactiae	GCF_029625275.1
S. agalactiae	GCF_949789875.1
S. agalactiae	GCF_029625255.1
S. agalactiae	GCF_947313835.2
S. agalactiae	GCF_009930895.1
S. agalactiae	GCF_025808195.1
S. agalactiae	GCF_041804565.1
S. agalactiae	GCF_900078265.1
S. agalactiae	GCF_047783005.1
S. agalactiae	GCF_003288035.1
S. agalactiae	GCF_900636375.1
S. agalactiae	GCF_029278525.1
S. agalactiae	GCF_021655535.1
S. agalactiae	GCF_000831145.1
S. agalactiae	GCF_047783015.1
S. agalactiae	GCF_000831105.1
S. agalactiae	GCF_003966545.1
S. agalactiae	GCF_002197205.1
S. agalactiae	GCF_031203715.1
S. agalactiae	GCF_031203395.1
S. agalactiae	GCF_031202895.1
S. agalactiae	GCF_000730215.1
S. agalactiae	GCF_002073695.2
S. agalactiae	GCF_949790125.1
S. agalactiae	GCF_000831125.1
S. agalactiae	GCF_030489725.1
S. agalactiae	GCF_008693585.1
S. agalactiae	GCF_002197305.1
S. agalactiae	GCF_029537275.1
S. agalactiae	GCF_003403115.1
S. agalactiae	GCF_029011635.1
S. agalactiae	GCF_029011675.1
S. agalactiae	GCF_013414325.1
S. agalactiae	GCF_003288015.1
S. agalactiae	GCF_002025025.1
S. agalactiae	GCF_033798845.1
S. agalactiae	GCF_031202875.1
S. agalactiae	GCF_029917085.1
S. agalactiae	GCF_001729925.2
S. agalactiae	GCF_949790945.1
S. agalactiae	GCF_949788775.1
S. agalactiae	GCF_949788915.1
S. agalactiae	GCF_012222485.1
S. agalactiae	GCF_001712835.1
S. agalactiae	GCF_900155855.1
S. agalactiae	GCF_002197325.1
S. agalactiae	GCF_046529645.1
S. agalactiae	GCF_949788785.1
S. agalactiae	GCF_001448985.1
S. agalactiae	GCF_031584935.1
S. agalactiae	GCF_949793775.1
S. agalactiae	GCF_002289205.1
S. agalactiae	GCF_949787645.1
S. agalactiae	GCF_003288075.1
S. agalactiae	GCF_033798905.1
S. agalactiae	GCF_013786965.1
S. agalactiae	GCF_006716245.1
S. agalactiae	GCF_046529705.1
S. agalactiae	GCF_001190885.1
S. agalactiae	GCF_949788745.1
S. agalactiae	GCF_033798925.1
S. agalactiae	GCF_014218095.1
S. agalactiae	GCF_014218135.1
S. agalactiae	GCF_009930915.1
S. agalactiae	GCF_030323365.1
S. agalactiae	GCF_021496805.1
S. agalactiae	GCF_021496945.1
S. agalactiae	GCF_949791205.1
S. agalactiae	GCF_003812805.1
S. agalactiae	GCF_046529685.1
S. agalactiae	GCF_030078395.1
S. agalactiae	GCF_030078275.1
S. agalactiae	GCF_030078255.1
S. agalactiae	GCF_037242635.1
S. agalactiae	GCF_030078415.1
S. agalactiae	GCF_949788925.1
S. agalactiae	GCF_002214425.1
S. agalactiae	GCF_021496845.1
S. agalactiae	GCF_949788935.1
S. agalactiae	GCF_001275545.2
S. agalactiae	GCF_002197265.1
S. agalactiae	GCF_002197245.1
S. agalactiae	GCF_002197425.1
S. agalactiae	GCF_002197285.1
S. agalactiae	GCF_002812445.1
S. agalactiae	GCF_021496885.1
S. agalactiae	GCF_002197365.1
S. agalactiae	GCF_013000945.1
S. agalactiae	GCF_021496865.1
S. agalactiae	GCF_037248035.1
S. agalactiae	GCF_014218115.1
S. agalactiae	GCF_021496825.1
S. agalactiae	GCF_046529665.1
S. agalactiae	GCF_021496905.1
S. agalactiae	GCF_002025005.1
S. agalactiae	GCF_900638495.1
S. agalactiae	GCF_006874565.1
S. agalactiae	GCF_033798865.1
S. agalactiae	GCF_001932715.1
S. agalactiae	GCF_001026925.1
S. agalactiae	GCF_033798885.1
S. agalactiae	GCF_014218075.1
S. agalactiae	GCF_001683515.1
S. agalactiae	GCF_029011195.1
S. agalactiae	GCF_030078335.1
S. agalactiae	GCF_949788945.1
S. agalactiae	GCF_949787155.1
S. agalactiae	GCF_001592385.1
S. agalactiae	GCF_003288055.1
S. agalactiae	GCF_003939065.1
S. agalactiae	GCF_014218155.1
S. agalactiae	GCF_002197385.1
S. agalactiae	GCF_046529675.1
S. agalactiae	GCF_021460175.1
S. agalactiae	GCF_008693505.1
S. agalactiae	GCF_011383065.1
S. agalactiae	GCF_001190805.1
S. agalactiae	GCF_951392265.1
S. agalactiae	GCF_900474905.1
S. agalactiae	GCF_949787715.1
S. agalactiae	GCF_000730255.1
S. agalactiae	GCF_003287995.1
S. agalactiae	GCF_003319215.1
S. agalactiae	GCF_031203445.1
S. agalactiae	GCF_031203465.1
S. agalactiae	GCF_021460195.1
S. agalactiae	GCF_021496965.1
S. agalactiae	GCF_046529655.1
S. agalactiae	GCF_002812465.1
S. agalactiae	GCF_900475355.1
S. agalactiae	GCF_002812505.1
S. agalactiae	GCF_019552345.1
S. agalactiae	GCF_041728555.1
S. agalactiae	GCF_900638415.1
S. agalactiae	GCF_001592425.1
S. agalactiae	GCF_949792585.1
S. agalactiae	GCF_002812425.1
S. agalactiae	GCF_030078315.1
S. agalactiae	GCF_030078295.1
S. agalactiae	GCF_030078355.1
S. agalactiae	GCF_025402735.1
S. agalactiae	GCF_025402775.1
S. agalactiae	GCF_025402755.1
S. agalactiae	GCF_030078235.1
S. agalactiae	GCF_949788565.1
S. agalactiae	GCF_030078375.1
S. agalactiae	GCF_001266635.1
S. agalactiae	GCF_015221735.2
S. agalactiae	GCF_000782855.1
S. agalactiae	GCF_000299135.1
S. agalactiae	GCF_000427035.1
S. agalactiae	GCF_000427075.1
S. agalactiae	GCF_000689235.1
S. agalactiae	GCF_030489705.1
S. agalactiae	GCF_012593885.1
S. pneumoniae	GCF_001457635.1
S. pneumoniae	GCF_026625945.1
S. pneumoniae	GCF_030127445.1
S. pneumoniae	GCF_026625965.1
S. pneumoniae	GCF_036509575.1
S. pneumoniae	GCF_033096065.1
S. pneumoniae	GCF_022070425.1
S. pneumoniae	GCF_002947575.1
S. pneumoniae	GCF_041729265.1
S. pneumoniae	GCF_013047165.1
S. pneumoniae	GCF_033096225.1
S. pneumoniae	GCF_033096145.1
S. pneumoniae	GCF_022558605.1
S. pneumoniae	GCF_038431755.1
S. pneumoniae	GCF_040687885.1
S. pneumoniae	GCF_001896045.1
S. pneumoniae	GCF_900693025.1
S. pneumoniae	GCF_900476505.1
S. pneumoniae	GCF_033145555.1
S. pneumoniae	GCF_021398285.1
S. pneumoniae	GCF_021398265.1
S. pneumoniae	GCF_036322955.1
S. pneumoniae	GCF_036322975.1
S. pneumoniae	GCF_033096265.1
S. pneumoniae	GCF_033146375.1
S. pneumoniae	GCF_040687865.1
S. pneumoniae	GCF_003966525.1
S. pneumoniae	GCF_015839035.1
S. pneumoniae	GCF_033165855.1
S. pneumoniae	GCF_038431575.1
S. pneumoniae	GCF_033096185.1
S. pneumoniae	GCF_003351705.1
S. pneumoniae	GCF_900618545.1
S. pneumoniae	GCF_002843545.1
S. pneumoniae	GCF_022070005.1
S. pneumoniae	GCF_033149375.1
S. pneumoniae	GCF_022068265.1
S. pneumoniae	GCF_021398235.1
S. pneumoniae	GCF_900476475.1
S. pneumoniae	GCF_040687895.1
S. pneumoniae	GCF_033096165.1
S. pneumoniae	GCF_040687875.1
S. pneumoniae	GCF_003967155.2
S. pneumoniae	GCF_022075745.1
S. pneumoniae	GCF_022068225.1
S. pneumoniae	GCF_024089355.1
S. pneumoniae	GCF_900622505.2
S. pneumoniae	GCF_022070545.1
S. pneumoniae	GCF_040687905.1
S. pneumoniae	GCF_026683915.1
S. pneumoniae	GCF_033167795.1
S. pneumoniae	GCF_002357995.1
S. pneumoniae	GCF_033096125.1
S. pneumoniae	GCF_033147875.1
S. pneumoniae	GCF_001095405.2
S. pneumoniae	GCF_038431775.1
S. pneumoniae	GCF_041154405.1
S. pneumoniae	GCF_900476455.1
S. pneumoniae	GCF_022068885.1
S. pneumoniae	GCF_038431765.1
S. pneumoniae	GCF_041154395.1
S. pneumoniae	GCF_011694695.1
S. pneumoniae	GCF_036323035.1
S. pneumoniae	GCF_015839415.1
S. pneumoniae	GCF_022069785.1
S. pneumoniae	GCF_015839235.1
S. pneumoniae	GCF_022069205.1
S. pneumoniae	GCF_038431715.1
S. pneumoniae	GCF_015840115.1
S. pneumoniae	GCF_022075545.1
S. pneumoniae	GCF_033144835.1
S. pneumoniae	GCF_038431785.1
S. pneumoniae	GCF_033096385.1
S. pneumoniae	GCF_026683935.1
S. pneumoniae	GCF_033166735.1
S. pneumoniae	GCF_033169215.1
S. pneumoniae	GCF_017569245.1
S. pneumoniae	GCF_041720885.1
S. pneumoniae	GCF_900476445.1
S. pneumoniae	GCF_038431465.1
S. pneumoniae	GCF_022069085.1
S. pneumoniae	GCF_002813535.1
S. pneumoniae	GCF_033148655.1
S. pneumoniae	GCF_015839575.1
S. pneumoniae	GCF_033144075.1
S. pneumoniae	GCF_015838875.1
S. pneumoniae	GCF_022069645.1
S. pneumoniae	GCF_900693055.1
S. pneumoniae	GCF_022068285.1
S. pneumoniae	GCF_022070225.1
S. pneumoniae	GCF_036323075.1
S. pneumoniae	GCF_020177465.2
S. pneumoniae	GCF_032883655.1
S. pneumoniae	GCF_022068765.1
S. pneumoniae	GCF_020097335.1
S. pneumoniae	GCF_900636585.1
S. pneumoniae	GCF_015839775.1
S. pneumoniae	GCF_003351525.1
S. pneumoniae	GCF_930986525.1
S. pneumoniae	GCF_022068245.1
S. pneumoniae	GCF_033151055.1
S. pneumoniae	GCF_003351725.1
S. pneumoniae	GCF_900618555.1
S. pneumoniae	GCF_033142835.1
S. pneumoniae	GCF_038431325.1
S. pneumoniae	GCF_022070485.1
S. pneumoniae	GCF_033147055.1
S. pneumoniae	GCF_036323375.1
S. pneumoniae	GCF_033096365.1
S. pneumoniae	GCF_036323015.1
S. pneumoniae	GCF_900476465.1
S. pneumoniae	GCF_022070565.1
S. pneumoniae	GCF_025643295.1
S. pneumoniae	GCF_034422155.1
S. pneumoniae	GCF_034422335.1
S. pneumoniae	GCF_033096205.1
S. pneumoniae	GCF_033096305.1
S. pneumoniae	GCF_022069325.1
S. pneumoniae	GCF_022069905.1
S. pneumoniae	GCF_019915285.1
S. pneumoniae	GCF_003966485.1
S. pneumoniae	GCF_044879805.1
S. pneumoniae	GCF_003351645.1
S. pneumoniae	GCF_040687925.1
S. pneumoniae	GCF_900475805.1
S. pneumoniae	GCF_038431725.1
S. pneumoniae	GCF_001902455.1
S. pneumoniae	GCF_033096025.1
S. pneumoniae	GCF_033096245.1
S. pneumoniae	GCF_038431685.1
S. pneumoniae	GCF_009664475.1
S. pneumoniae	GCF_033096105.1
S. pneumoniae	GCF_015839915.1
S. pneumoniae	GCF_025136435.1
S. pneumoniae	GCF_040687855.1
S. pneumoniae	GCF_027563115.1
S. pneumoniae	GCF_033096285.1
S. pneumoniae	GCF_022068645.1
S. pneumoniae	GCF_022070465.1
S. pneumoniae	GCF_033096325.1
S. pneumoniae	GCF_034422215.1
S. pneumoniae	GCF_033096085.1
S. pneumoniae	GCF_027943805.1
S. pneumoniae	GCF_022068405.1
S. pneumoniae	GCF_002813955.1
S. pneumoniae	GCF_033150235.1
S. pneumoniae	GCF_027943845.1
S. pneumoniae	GCF_041228315.1
S. pneumoniae	GCF_022069545.1
S. pneumoniae	GCF_900692935.1
S. pneumoniae	GCF_900795205.1
S. pneumoniae	GCF_001896085.1
S. pneumoniae	GCF_033152035.1
S. pneumoniae	GCF_001896065.1
S. pneumoniae	GCF_022075645.1
S. pneumoniae	GCF_025643315.1
S. pneumoniae	GCF_033152795.1
S. pneumoniae	GCF_041955655.1
S. pneumoniae	GCF_900693075.1
S. pneumoniae	GCF_036322995.1
S. pneumoniae	GCF_036323095.1
S. pneumoniae	GCF_022318505.1
S. pneumoniae	GCF_022318405.1
S. pneumoniae	GCF_022318465.1
S. pneumoniae	GCF_003966505.1
S. pneumoniae	GCF_033096045.1
S. pneumoniae	GCF_022318485.1
S. pneumoniae	GCF_036322915.1
S. pneumoniae	GCF_022069505.1
S. pneumoniae	GCF_034422275.1
S. pneumoniae	GCF_022069485.1
S. pneumoniae	GCF_036322935.1
S. pneumoniae	GCF_027943785.1
S. pneumoniae	GCF_022070505.1
S. pneumoniae	GCF_900475305.1
S. pneumoniae	GCF_003003495.1
S. pneumoniae	GCF_018336875.1
S. pneumoniae	GCF_022318525.1
S. pneumoniae	GCF_003609935.1
S. pneumoniae	GCF_900475515.1
S. pneumoniae	GCF_019454385.1
S. pneumoniae	GCF_036323055.1
S. pneumoniae	GCF_008253725.1
S. pneumoniae	GCF_022069445.1
S. pneumoniae	GCF_003994915.1
S. pneumoniae	GCF_900618575.1
S. pneumoniae	GCF_040687915.1
S. pneumoniae	GCF_900618585.1
S. pneumoniae	GCF_030028375.1
S. pneumoniae	GCF_033096345.1
S. pneumoniae	GCF_027943825.1
S. pneumoniae	GCF_027943765.1
S. pneumoniae	GCF_041937155.1
S. pneumoniae	GCF_019456615.1
S. pneumoniae	GCF_033100055.1
S. pneumoniae	GCF_024703115.1
S. pneumoniae	GCF_022318445.1
S. pneumoniae	GCF_022318425.1
S. pneumoniae	GCF_022318545.1
S. pneumoniae	GCF_022318385.1
S. pneumoniae	GCF_022069005.1
S. pneumoniae	GCF_041937145.1
S. pneumoniae	GCF_022068525.1
S. pneumoniae	GCF_041937135.1
S. pneumoniae	GCF_001255215.1
S. pneumoniae	GCF_000014365.2
S. pneumoniae	GCF_000273445.1
S. pneumoniae	GCF_024089335.1
S. pneumoniae	GCF_040687945.1
S. pneumoniae	GCF_000251085.2
S. pneumoniae	GCF_000147095.1
S. pneumoniae	GCF_000210975.1
S. pneumoniae	GCF_000211075.1
S. pneumoniae	GCF_000210935.1
S. pneumoniae	GCF_000196595.1
S. pneumoniae	GCF_000299015.1
S. pneumoniae	GCF_000211015.1
S. pneumoniae	GCF_000210955.1
S. pneumoniae	GCF_000211055.1
S. pneumoniae	GCF_000211035.1
S. pneumoniae	GCF_000210995.1
